# Supplementary material for: Photodegradable polar-functionalized polyethylenes
Source: Natl Sci Rev. 2023 Feb 16;10(7):nwad039. doi: 10.1093/nsr/nwad039 (PMC10434297; doi:10.1093/nsr/nwad039)
Supplement: nwad039_Supplemental_Files [file nwad039_supplemental_files.zip]

Archive with 3 entries (3 files):
- Supplementary information.pdf
- Supplementary_cif.cif
- checkcif_Pd4.pdf
