# Supplementary material for: Photodegradable polar-functionalized polyethylenes
Source: Natl Sci Rev. 2023 Feb 16;10(7):nwad039. doi: 10.1093/nsr/nwad039 (PMC10434297; doi:10.1093/nsr/nwad039)
Supplement: nwad039_Supplemental_Files [file nwad039_supplemental_files.zip › Supplementary_cif.cif]

data_mo_22jun06wtd11_0m
_audit_creation_date               2022-06-05
_audit_creation_method
;
Olex2 1.2
(compiled 2018.05.29 svn.r3508 for OlexSys, GUI svn.r5506)
;
_shelx_SHELXL_version_number       '2016/6'
_audit_contact_author_address      ?
_audit_contact_author_email        ?
_audit_contact_author_name         ''
_audit_contact_author_phone        ?
_publ_contact_author_id_orcid      ?
_publ_section_references
;
Dolomanov, O.V., Bourhis, L.J., Gildea, R.J, Howard, J.A.K. & Puschmann, H.
 (2009), J. Appl. Cryst. 42, 339-341.

Sheldrick, G.M. (2008). Acta Cryst. A64, 112-122.

Sheldrick, G.M. (2015). Acta Cryst. C71, 3-8.
;
_chemical_name_common              ?
_chemical_name_systematic          ?
_chemical_formula_moiety           'C24 H35 O7 P Pd S2'
_chemical_formula_sum              'C24 H35 O7 P Pd S2'
_chemical_formula_weight           637.01
_chemical_melting_point            ?
loop_
  _atom_type_symbol
  _atom_type_description
  _atom_type_scat_dispersion_real
  _atom_type_scat_dispersion_imag
  _atom_type_scat_source
 'C' 'C' 0.0033 0.0016 'International Tables Vol C Tables 4.2.6.8 and 6.1.1.4'
 'H' 'H' 0.0000 0.0000 'International Tables Vol C Tables 4.2.6.8 and 6.1.1.4'
 'O' 'O' 0.0106 0.0060 'International Tables Vol C Tables 4.2.6.8 and 6.1.1.4'
 'P' 'P' 0.1023 0.0942 'International Tables Vol C Tables 4.2.6.8 and 6.1.1.4'
 'Pd' 'Pd' -0.9988 1.0072
 'International Tables Vol C Tables 4.2.6.8 and 6.1.1.4'
 'S' 'S' 0.1246 0.1234 'International Tables Vol C Tables 4.2.6.8 and 6.1.1.4'

_shelx_space_group_comment
;
The symmetry employed for this shelxl refinement is uniquely defined
by the following loop, which should always be used as a source of
symmetry information in preference to the above space-group names.
They are only intended as comments.
;
_space_group_crystal_system        'triclinic'
_space_group_IT_number             2
_space_group_name_H-M_alt          'P -1'
_space_group_name_Hall             '-P 1'
loop_
  _space_group_symop_operation_xyz
 'x, y, z'
 '-x, -y, -z'

_cell_length_a                     8.717(4)
_cell_length_b                     10.432(5)
_cell_length_c                     16.095(8)
_cell_angle_alpha                  99.007(14)
_cell_angle_beta                   100.775(14)
_cell_angle_gamma                  104.424(14)
_cell_volume                       1360.3(11)
_cell_formula_units_Z              2
_cell_measurement_reflns_used      9049
_cell_measurement_temperature      294.8
_cell_measurement_theta_max        28.582
_cell_measurement_theta_min        2.483
_shelx_estimated_absorpt_T_max     0.912
_shelx_estimated_absorpt_T_min     0.652
_exptl_absorpt_coefficient_mu      0.935
_exptl_absorpt_correction_T_max    0.7461
_exptl_absorpt_correction_T_min    0.6320
_exptl_absorpt_correction_type     multi-scan
_exptl_absorpt_process_details
;
SADABS-2016/2 (Bruker,2016/2) was used for absorption correction.
wR2(int) was 0.1435 before and 0.0513 after correction.
The Ratio of minimum to maximum transmission is 0.8471.
The \l/2 correction factor is Not present.
;
_exptl_absorpt_special_details     ?
_exptl_crystal_colour              'clear light colourless'
_exptl_crystal_colour_lustre       clear
_exptl_crystal_colour_modifier     light
_exptl_crystal_colour_primary      colourless
_exptl_crystal_density_diffrn      1.555
_exptl_crystal_density_meas        ?
_exptl_crystal_density_method      ?
_exptl_crystal_description         plate
_exptl_crystal_F_000               656
_exptl_crystal_size_max            0.5
_exptl_crystal_size_mid            0.3
_exptl_crystal_size_min            0.1
_exptl_transmission_factor_max     ?
_exptl_transmission_factor_min     ?
_diffrn_reflns_av_R_equivalents    0.0420
_diffrn_reflns_av_unetI/netI       0.0421
_diffrn_reflns_Laue_measured_fraction_full  0.997
_diffrn_reflns_Laue_measured_fraction_max  0.949
_diffrn_reflns_limit_h_max         12
_diffrn_reflns_limit_h_min         -12
_diffrn_reflns_limit_k_max         14
_diffrn_reflns_limit_k_min         -14
_diffrn_reflns_limit_l_max         22
_diffrn_reflns_limit_l_min         -22
_diffrn_reflns_number              36639
_diffrn_reflns_point_group_measured_fraction_full  0.997
_diffrn_reflns_point_group_measured_fraction_max  0.949
_diffrn_reflns_theta_full          25.242
_diffrn_reflns_theta_max           30.457
_diffrn_reflns_theta_min           2.483
_diffrn_ambient_temperature        294.8
_diffrn_detector_area_resol_mean   ?
_diffrn_measured_fraction_theta_full  0.997
_diffrn_measured_fraction_theta_max  0.949
_diffrn_measurement_device_type    'bruker apex ccd'
_diffrn_measurement_method         ?
_diffrn_radiation_type             MoK\a
_diffrn_radiation_wavelength       0.71073
_diffrn_source                     ?
_reflns_Friedel_coverage           0.000
_reflns_Friedel_fraction_full      .
_reflns_Friedel_fraction_max       .
_reflns_number_gt                  5634
_reflns_number_total               7840
_reflns_special_details
;
 Reflections were merged by SHELXL according to the crystal
 class for the calculation of statistics and refinement.
 
 _reflns_Friedel_fraction is defined as the number of unique
 Friedel pairs measured divided by the number that would be
 possible theoretically, ignoring centric projections and
 systematic absences.
;
_reflns_threshold_expression       'I > 2\s(I)'
_computing_cell_refinement         'SAINT V8.40A (?, 2016)'
_computing_data_collection         ?
_computing_data_reduction          'SAINT V8.40A (?, 2016)'
_computing_molecular_graphics      'Olex2 (Dolomanov et al., 2009)'
_computing_publication_material    'Olex2 (Dolomanov et al., 2009)'
_computing_structure_refinement    'ShelXL (Sheldrick, 2015)'
_computing_structure_solution      'ShelXS (Sheldrick, 2008)'
_refine_diff_density_max           0.909
_refine_diff_density_min           -0.714
_refine_diff_density_rms           0.063
_refine_ls_extinction_coef         .
_refine_ls_extinction_method       none
_refine_ls_goodness_of_fit_ref     1.035
_refine_ls_hydrogen_treatment      constr
_refine_ls_matrix_type             full
_refine_ls_number_parameters       361
_refine_ls_number_reflns           7840
_refine_ls_number_restraints       48
_refine_ls_R_factor_all            0.0681
_refine_ls_R_factor_gt             0.0387
_refine_ls_restrained_S_all        1.041
_refine_ls_shift/su_max            0.002
_refine_ls_shift/su_mean           0.000
_refine_ls_structure_factor_coef   Fsqd
_refine_ls_weighting_details      
 'w=1/[\s^2^(Fo^2^)+(0.0316P)^2^+0.8573P] where P=(Fo^2^+2Fc^2^)/3'
_refine_ls_weighting_scheme        calc
_refine_ls_wR_factor_gt            0.0825
_refine_ls_wR_factor_ref           0.0912
_refine_special_details            ?
_olex2_refinement_description
;
1. Fixed Uiso
 At 1.2 times of:
  All C(H) groups, All C(H,H) groups
 At 1.5 times of:
  All C(H,H,H) groups
2. Rigid body (RIGU) restrains
 Pd1, O0AA, S0AA, C6A, C7A
 with sigma for 1-2 distances of 0.001 and sigma for 1-3 distances of 0.002
 O1, S1, C2, C3, Pd1
 with sigma for 1-2 distances of 0.001 and sigma for 1-3 distances of 0.002
3. Others
 Sof(O1)=Sof(S1)=Sof(C2)=Sof(H2A)=Sof(H2B)=Sof(H2C)=Sof(C3)=Sof(H3A)=Sof(H3B)=
 Sof(H3C)=1-FVAR(1)
 Sof(O0AA)=Sof(S0AA)=Sof(C6A)=Sof(H6AA)=Sof(H6AB)=Sof(H6AC)=Sof(C7A)=Sof(H7AA)=
 Sof(H7AB)=Sof(H7AC)=FVAR(1)
4.a Ternary CH refined with riding coordinates:
 C19(H19)
4.b Secondary CH2 refined with riding coordinates:
 C24(H24A,H24B), C20(H20A,H20B), C21(H21A,H21B), C23(H23A,H23B), C22(H22A,H22B)
4.c Aromatic/amide H refined with riding coordinates:
 C12(H12), C14(H14), C6(H6), C7(H7), C9(H9), C8(H8)
4.d Idealised Me refined as rotating group:
 C1(H1A,H1B,H1C), C16(H16A,H16B,H16C), C18(H18A,H18B,H18C), C17(H17A,H17B,
 H17C), C2(H2A,H2B,H2C), C3(H3A,H3B,H3C), C6A(H6AA,H6AB,H6AC), C7A(H7AA,H7AB,
 H7AC)
;
_atom_sites_solution_hydrogens     geom
_atom_sites_solution_primary       direct
_atom_sites_solution_secondary     ?
loop_
  _atom_site_label
  _atom_site_type_symbol
  _atom_site_fract_x
  _atom_site_fract_y
  _atom_site_fract_z
  _atom_site_U_iso_or_equiv
  _atom_site_adp_type
  _atom_site_occupancy
  _atom_site_site_symmetry_order
  _atom_site_calc_flag
  _atom_site_refinement_flags_posn
  _atom_site_refinement_flags_adp
  _atom_site_refinement_flags_occupancy
  _atom_site_disorder_assembly
  _atom_site_disorder_group
 Pd1 Pd 0.70912(3) 0.80978(2) 0.64532(2) 0.04696(8) Uani 1 1 d . U . . .
 P1 P 0.78017(7) 0.71772(6) 0.75494(4) 0.03527(13) Uani 1 1 d . . . . .
 S2 S 1.00239(10) 1.05353(7) 0.75750(5) 0.05913(19) Uani 1 1 d . . . . .
 O5 O 0.5835(2) 0.87318(16) 0.80921(12) 0.0461(4) Uani 1 1 d . . . . .
 O6 O 0.6817(2) 0.45914(17) 0.83515(13) 0.0541(5) Uani 1 1 d . . . . .
 O7 O 0.2083(2) 0.56109(19) 0.91236(14) 0.0608(5) Uani 1 1 d . . . . .
 O2 O 0.9503(3) 0.9531(2) 0.67496(13) 0.0625(5) Uani 1 1 d . . . . .
 O3 O 0.8770(3) 1.1136(2) 0.77577(16) 0.0765(7) Uani 1 1 d . . . . .
 C11 C 0.5281(3) 0.7507(2) 0.82928(14) 0.0357(5) Uani 1 1 d . . . . .
 C10 C 0.6234(3) 0.6623(2) 0.81394(14) 0.0346(5) Uani 1 1 d . . . . .
 C12 C 0.3928(3) 0.7167(2) 0.86338(16) 0.0415(5) Uani 1 1 d . . . . .
 H12 H 0.333264 0.777841 0.873294 0.050 Uiso 1 1 calc R . . . .
 C5 C 0.9501(3) 0.8318(2) 0.84204(15) 0.0385(5) Uani 1 1 d . . . . .
 C13 C 0.3479(3) 0.5896(2) 0.88243(16) 0.0433(5) Uani 1 1 d . . . . .
 C14 C 0.4413(3) 0.5015(2) 0.87300(16) 0.0451(6) Uani 1 1 d . . . . .
 H14 H 0.412457 0.417957 0.888339 0.054 Uiso 1 1 calc R . . . .
 O4 O 1.1582(3) 1.1487(2) 0.76253(18) 0.0917(8) Uani 1 1 d . . . . .
 C15 C 0.5792(3) 0.5389(2) 0.84029(15) 0.0392(5) Uani 1 1 d . . . . .
 C19 C 0.8615(3) 0.5765(2) 0.72009(15) 0.0395(5) Uani 1 1 d . . . . .
 H19 H 0.897899 0.541020 0.770801 0.047 Uiso 1 1 calc R . . . .
 C4 C 1.0404(3) 0.9632(2) 0.84087(17) 0.0452(6) Uani 1 1 d . . . . .
 C6 C 0.9899(3) 0.7806(3) 0.91491(16) 0.0461(6) Uani 1 1 d . . . . .
 H6 H 0.932183 0.693079 0.915884 0.055 Uiso 1 1 calc R . . . .
 O1 O 0.6205(9) 0.8956(9) 0.5384(4) 0.0849(17) Uani 0.735(3) 1 d . U P A 2
 C24 C 1.0084(3) 0.6259(3) 0.68095(19) 0.0536(7) Uani 1 1 d . . . . .
 H24A H 0.974831 0.661958 0.630804 0.064 Uiso 1 1 calc R . . . .
 H24B H 1.092577 0.697546 0.723221 0.064 Uiso 1 1 calc R . . . .
 C20 C 0.7310(3) 0.4626(3) 0.65382(17) 0.0475(6) Uani 1 1 d . . . . .
 H20A H 0.694902 0.495871 0.602792 0.057 Uiso 1 1 calc R . . . .
 H20B H 0.637868 0.432222 0.678033 0.057 Uiso 1 1 calc R . . . .
 C7 C 1.1119(4) 0.8546(3) 0.98590(18) 0.0578(7) Uani 1 1 d . . . . .
 H7 H 1.134382 0.818354 1.034466 0.069 Uiso 1 1 calc R . . . .
 C9 C 1.1653(4) 1.0361(3) 0.9131(2) 0.0618(8) Uani 1 1 d . . . . .
 H9 H 1.226082 1.122920 0.912701 0.074 Uiso 1 1 calc R . . . .
 C21 C 0.7984(4) 0.3439(3) 0.6284(2) 0.0617(8) Uani 1 1 d . . . . .
 H21A H 0.828488 0.307169 0.678776 0.074 Uiso 1 1 calc R . . . .
 H21B H 0.714897 0.272793 0.585368 0.074 Uiso 1 1 calc R . . . .
 C1 C 0.4861(4) 0.6755(3) 0.6103(2) 0.0656(8) Uani 1 1 d . . . . .
 H1A H 0.479010 0.612995 0.648316 0.098 Uiso 1 1 calc GR . . . .
 H1B H 0.467512 0.626752 0.551898 0.098 Uiso 1 1 calc GR . . . .
 H1C H 0.405224 0.722664 0.614076 0.098 Uiso 1 1 calc GR . . . .
 C16 C 0.6295(4) 0.3238(3) 0.8467(2) 0.0636(8) Uani 1 1 d . . . . .
 H16A H 0.523934 0.278559 0.809083 0.095 Uiso 1 1 calc GR . . . .
 H16B H 0.623382 0.325190 0.905755 0.095 Uiso 1 1 calc GR . . . .
 H16C H 0.705946 0.276439 0.833029 0.095 Uiso 1 1 calc GR . . . .
 S1 S 0.76619(14) 0.91256(14) 0.47961(7) 0.0690(4) Uani 0.735(3) 1 d . U P A 2
 C18 C 0.4802(4) 0.9591(3) 0.8030(2) 0.0680(9) Uani 1 1 d . . . . .
 H18A H 0.374610 0.908106 0.767369 0.102 Uiso 1 1 calc GR . . . .
 H18B H 0.526395 1.032481 0.777576 0.102 Uiso 1 1 calc GR . . . .
 H18C H 0.469817 0.994579 0.859715 0.102 Uiso 1 1 calc GR . . . .
 C23 C 1.0760(4) 0.5072(3) 0.6543(2) 0.0717(9) Uani 1 1 d . . . . .
 H23A H 1.165304 0.537744 0.627313 0.086 Uiso 1 1 calc R . . . .
 H23B H 1.118533 0.477038 0.705465 0.086 Uiso 1 1 calc R . . . .
 C8 C 1.2000(4) 0.9828(3) 0.9842(2) 0.0670(9) Uani 1 1 d . . . . .
 H8 H 1.283562 1.033364 1.031518 0.080 Uiso 1 1 calc R . . . .
 C22 C 0.9465(4) 0.3901(4) 0.5919(2) 0.0756(10) Uani 1 1 d . . . . .
 H22A H 0.991611 0.315026 0.579504 0.091 Uiso 1 1 calc R . . . .
 H22B H 0.913440 0.417204 0.537981 0.091 Uiso 1 1 calc R . . . .
 C17 C 0.1432(4) 0.4274(3) 0.9224(2) 0.0732(10) Uani 1 1 d . . . . .
 H17A H 0.126793 0.364692 0.868817 0.110 Uiso 1 1 calc GR . . . .
 H17B H 0.040857 0.419375 0.938143 0.110 Uiso 1 1 calc GR . . . .
 H17C H 0.217817 0.407313 0.966949 0.110 Uiso 1 1 calc GR . . . .
 C2 C 0.7214(12) 1.0348(8) 0.4260(5) 0.121(4) Uani 0.735(3) 1 d . U P A 2
 H2A H 0.608288 1.005778 0.396437 0.181 Uiso 0.735(3) 1 calc GR . P A 2
 H2B H 0.787333 1.048278 0.384817 0.181 Uiso 0.735(3) 1 calc GR . P A 2
 H2C H 0.743789 1.118383 0.467145 0.181 Uiso 0.735(3) 1 calc GR . P A 2
 C3 C 0.6847(11) 0.7719(8) 0.3951(6) 0.137(4) Uani 0.735(3) 1 d . U P A 2
 H3A H 0.666995 0.691146 0.417923 0.206 Uiso 0.735(3) 1 calc GR . P A 2
 H3B H 0.759104 0.770129 0.358120 0.206 Uiso 0.735(3) 1 calc GR . P A 2
 H3C H 0.582843 0.776419 0.362371 0.206 Uiso 0.735(3) 1 calc GR . P A 2
 O0AA O 0.6649(19) 0.888(3) 0.5347(11) 0.065(3) Uani 0.265(3) 1 d . U P A 1
 S0AA S 0.6241(3) 0.8862(3) 0.44444(17) 0.0534(9) Uani 0.265(3) 1 d . U P A 1
 C6A C 0.7824(19) 1.0375(15) 0.4666(12) 0.070(4) Uani 0.265(3) 1 d . U P A 1
 H6AA H 0.748952 1.110454 0.494694 0.106 Uiso 0.265(3) 1 calc GR . P A 1
 H6AB H 0.807661 1.056310 0.413358 0.106 Uiso 0.265(3) 1 calc GR . P A 1
 H6AC H 0.877307 1.028533 0.503730 0.106 Uiso 0.265(3) 1 calc GR . P A 1
 C7A C 0.761(3) 0.7849(16) 0.4368(10) 0.087(5) Uani 0.265(3) 1 d . U P A 1
 H7AA H 0.855780 0.821408 0.484234 0.131 Uiso 0.265(3) 1 calc GR . P A 1
 H7AB H 0.794216 0.785373 0.383154 0.131 Uiso 0.265(3) 1 calc GR . P A 1
 H7AC H 0.707873 0.693606 0.439090 0.131 Uiso 0.265(3) 1 calc GR . P A 1

loop_
  _atom_site_aniso_label
  _atom_site_aniso_U_11
  _atom_site_aniso_U_22
  _atom_site_aniso_U_33
  _atom_site_aniso_U_23
  _atom_site_aniso_U_13
  _atom_site_aniso_U_12
 Pd1 0.06050(14) 0.04853(12) 0.04024(11) 0.01851(8) 0.01990(9) 0.01918(10)
 P1 0.0392(3) 0.0316(3) 0.0355(3) 0.0078(2) 0.0122(2) 0.0081(2)
 S2 0.0716(5) 0.0357(3) 0.0735(5) 0.0151(3) 0.0359(4) 0.0057(3)
 O5 0.0535(10) 0.0309(8) 0.0607(11) 0.0147(7) 0.0239(9) 0.0138(8)
 O6 0.0619(12) 0.0409(10) 0.0796(13) 0.0297(9) 0.0358(10) 0.0264(9)
 O7 0.0618(12) 0.0462(10) 0.0871(14) 0.0179(10) 0.0461(11) 0.0146(9)
 O2 0.0778(14) 0.0520(11) 0.0622(12) 0.0184(9) 0.0386(11) 0.0069(10)
 O3 0.1028(18) 0.0544(12) 0.0956(17) 0.0288(12) 0.0443(14) 0.0408(13)
 C11 0.0426(13) 0.0261(10) 0.0371(11) 0.0066(8) 0.0098(10) 0.0069(9)
 C10 0.0367(12) 0.0326(11) 0.0364(11) 0.0093(9) 0.0119(9) 0.0096(9)
 C12 0.0447(14) 0.0343(12) 0.0485(13) 0.0066(10) 0.0172(11) 0.0135(10)
 C5 0.0391(12) 0.0364(12) 0.0404(12) 0.0034(9) 0.0157(10) 0.0102(10)
 C13 0.0462(14) 0.0387(12) 0.0473(13) 0.0102(10) 0.0211(11) 0.0083(11)
 C14 0.0545(15) 0.0331(12) 0.0539(14) 0.0158(10) 0.0235(12) 0.0116(11)
 O4 0.0951(18) 0.0579(14) 0.110(2) 0.0200(13) 0.0470(16) -0.0169(13)
 C15 0.0457(13) 0.0336(11) 0.0427(12) 0.0113(9) 0.0142(10) 0.0146(10)
 C19 0.0422(13) 0.0366(12) 0.0401(12) 0.0052(9) 0.0128(10) 0.0117(10)
 C4 0.0429(14) 0.0358(12) 0.0561(15) -0.0006(11) 0.0221(12) 0.0085(11)
 C6 0.0461(14) 0.0469(14) 0.0446(13) 0.0057(11) 0.0120(11) 0.0135(11)
 O1 0.127(5) 0.115(3) 0.067(2) 0.062(2) 0.058(3) 0.080(4)
 C24 0.0464(15) 0.0515(15) 0.0588(16) 0.0000(12) 0.0216(13) 0.0070(12)
 C20 0.0484(15) 0.0422(13) 0.0468(14) -0.0007(11) 0.0113(11) 0.0102(11)
 C7 0.0550(17) 0.071(2) 0.0461(15) 0.0000(13) 0.0057(13) 0.0280(15)
 C9 0.0484(16) 0.0419(15) 0.082(2) -0.0149(15) 0.0182(15) 0.0047(13)
 C21 0.0663(19) 0.0454(15) 0.0651(18) -0.0075(13) 0.0133(15) 0.0147(14)
 C1 0.0540(17) 0.083(2) 0.0551(17) 0.0214(16) -0.0003(14) 0.0178(16)
 C16 0.081(2) 0.0376(14) 0.088(2) 0.0271(14) 0.0340(18) 0.0282(14)
 S1 0.0541(8) 0.0993(9) 0.0564(6) 0.0414(6) 0.0123(5) 0.0121(6)
 C18 0.076(2) 0.0423(15) 0.102(3) 0.0306(16) 0.0321(19) 0.0288(15)
 C23 0.0522(18) 0.074(2) 0.085(2) -0.0079(18) 0.0273(16) 0.0185(16)
 C8 0.0534(18) 0.069(2) 0.0625(19) -0.0191(16) -0.0010(15) 0.0201(16)
 C22 0.074(2) 0.074(2) 0.075(2) -0.0147(17) 0.0273(18) 0.0262(18)
 C17 0.073(2) 0.0540(18) 0.102(3) 0.0227(17) 0.055(2) 0.0061(16)
 C2 0.205(10) 0.110(5) 0.115(6) 0.075(5) 0.098(7) 0.089(6)
 C3 0.149(8) 0.100(4) 0.143(6) -0.012(4) 0.089(6) -0.016(4)
 O0AA 0.052(5) 0.130(9) 0.050(3) 0.043(4) 0.028(3) 0.062(6)
 S0AA 0.0509(19) 0.0662(18) 0.0454(14) 0.0191(12) 0.0112(12) 0.0166(13)
 C6A 0.057(6) 0.050(4) 0.110(13) 0.008(6) 0.031(7) 0.022(3)
 C7A 0.168(16) 0.064(8) 0.070(9) 0.020(7) 0.064(10) 0.076(11)

_geom_special_details
;
 All esds (except the esd in the dihedral angle between two l.s. planes)
 are estimated using the full covariance matrix.  The cell esds are taken
 into account individually in the estimation of esds in distances, angles
 and torsion angles; correlations between esds in cell parameters are only
 used when they are defined by crystal symmetry.  An approximate (isotropic)
 treatment of cell esds is used for estimating esds involving l.s. planes.
;
loop_
  _geom_bond_atom_site_label_1
  _geom_bond_atom_site_label_2
  _geom_bond_distance
  _geom_bond_site_symmetry_2
  _geom_bond_publ_flag
 Pd1 P1 2.1992(10) . ?
 Pd1 O2 2.172(2) . ?
 Pd1 O1 2.166(5) . ?
 Pd1 C1 2.012(3) . ?
 Pd1 O0AA 2.083(15) . ?
 P1 C10 1.835(2) . ?
 P1 C5 1.844(3) . ?
 P1 C19 1.843(2) . ?
 S2 O2 1.473(2) . ?
 S2 O3 1.441(2) . ?
 S2 O4 1.449(2) . ?
 S2 C4 1.784(3) . ?
 O5 C11 1.360(3) . ?
 O5 C18 1.421(3) . ?
 O6 C15 1.369(3) . ?
 O6 C16 1.424(3) . ?
 O7 C13 1.373(3) . ?
 O7 C17 1.416(3) . ?
 C11 C10 1.410(3) . ?
 C11 C12 1.383(3) . ?
 C10 C15 1.403(3) . ?
 C12 H12 0.9300 . ?
 C12 C13 1.385(3) . ?
 C5 C4 1.405(3) . ?
 C5 C6 1.385(4) . ?
 C13 C14 1.381(3) . ?
 C14 H14 0.9300 . ?
 C14 C15 1.394(3) . ?
 C19 H19 0.9800 . ?
 C19 C24 1.542(3) . ?
 C19 C20 1.523(3) . ?
 C4 C9 1.397(4) . ?
 C6 H6 0.9300 . ?
 C6 C7 1.376(4) . ?
 O1 S1 1.711(5) . ?
 C24 H24A 0.9700 . ?
 C24 H24B 0.9700 . ?
 C24 C23 1.534(4) . ?
 C20 H20A 0.9700 . ?
 C20 H20B 0.9700 . ?
 C20 C21 1.530(4) . ?
 C7 H7 0.9300 . ?
 C7 C8 1.373(5) . ?
 C9 H9 0.9300 . ?
 C9 C8 1.365(5) . ?
 C21 H21A 0.9700 . ?
 C21 H21B 0.9700 . ?
 C21 C22 1.519(4) . ?
 C1 H1A 0.9600 . ?
 C1 H1B 0.9600 . ?
 C1 H1C 0.9600 . ?
 C16 H16A 0.9600 . ?
 C16 H16B 0.9600 . ?
 C16 H16C 0.9600 . ?
 S1 C2 1.729(6) . ?
 S1 C3 1.733(8) . ?
 C18 H18A 0.9600 . ?
 C18 H18B 0.9600 . ?
 C18 H18C 0.9600 . ?
 C23 H23A 0.9700 . ?
 C23 H23B 0.9700 . ?
 C23 C22 1.510(4) . ?
 C8 H8 0.9300 . ?
 C22 H22A 0.9700 . ?
 C22 H22B 0.9700 . ?
 C17 H17A 0.9600 . ?
 C17 H17B 0.9600 . ?
 C17 H17C 0.9600 . ?
 C2 H2A 0.9600 . ?
 C2 H2B 0.9600 . ?
 C2 H2C 0.9600 . ?
 C3 H3A 0.9600 . ?
 C3 H3B 0.9600 . ?
 C3 H3C 0.9600 . ?
 O0AA S0AA 1.426(15) . ?
 S0AA C6A 1.754(16) . ?
 S0AA C7A 1.791(16) . ?
 C6A H6AA 0.9600 . ?
 C6A H6AB 0.9600 . ?
 C6A H6AC 0.9600 . ?
 C7A H7AA 0.9600 . ?
 C7A H7AB 0.9600 . ?
 C7A H7AC 0.9600 . ?

loop_
  _geom_angle_atom_site_label_1
  _geom_angle_atom_site_label_2
  _geom_angle_atom_site_label_3
  _geom_angle
  _geom_angle_site_symmetry_1
  _geom_angle_site_symmetry_3
  _geom_angle_publ_flag
 O2 Pd1 P1 91.32(6) . . ?
 O1 Pd1 P1 175.70(17) . . ?
 O1 Pd1 O2 92.5(2) . . ?
 C1 Pd1 P1 91.20(9) . . ?
 C1 Pd1 O2 176.57(10) . . ?
 C1 Pd1 O1 85.0(2) . . ?
 C1 Pd1 O0AA 91.9(6) . . ?
 O0AA Pd1 P1 172.4(3) . . ?
 O0AA Pd1 O2 85.4(6) . . ?
 C10 P1 Pd1 116.32(8) . . ?
 C10 P1 C5 102.24(11) . . ?
 C10 P1 C19 109.89(11) . . ?
 C5 P1 Pd1 114.00(8) . . ?
 C19 P1 Pd1 110.42(8) . . ?
 C19 P1 C5 102.91(11) . . ?
 O2 S2 C4 106.48(12) . . ?
 O3 S2 O2 113.11(15) . . ?
 O3 S2 O4 115.26(16) . . ?
 O3 S2 C4 105.78(13) . . ?
 O4 S2 O2 110.10(14) . . ?
 O4 S2 C4 105.32(15) . . ?
 C11 O5 C18 119.1(2) . . ?
 C15 O6 C16 118.9(2) . . ?
 C13 O7 C17 118.2(2) . . ?
 S2 O2 Pd1 117.65(11) . . ?
 O5 C11 C10 113.84(19) . . ?
 O5 C11 C12 123.2(2) . . ?
 C12 C11 C10 122.9(2) . . ?
 C11 C10 P1 115.81(16) . . ?
 C15 C10 P1 127.99(17) . . ?
 C15 C10 C11 116.0(2) . . ?
 C11 C12 H12 120.7 . . ?
 C11 C12 C13 118.5(2) . . ?
 C13 C12 H12 120.7 . . ?
 C4 C5 P1 126.3(2) . . ?
 C6 C5 P1 115.49(18) . . ?
 C6 C5 C4 118.2(2) . . ?
 O7 C13 C12 115.1(2) . . ?
 O7 C13 C14 123.8(2) . . ?
 C14 C13 C12 121.1(2) . . ?
 C13 C14 H14 120.3 . . ?
 C13 C14 C15 119.4(2) . . ?
 C15 C14 H14 120.3 . . ?
 O6 C15 C10 116.6(2) . . ?
 O6 C15 C14 121.5(2) . . ?
 C14 C15 C10 121.8(2) . . ?
 P1 C19 H19 108.6 . . ?
 C24 C19 P1 110.61(17) . . ?
 C24 C19 H19 108.6 . . ?
 C20 C19 P1 111.01(17) . . ?
 C20 C19 H19 108.6 . . ?
 C20 C19 C24 109.4(2) . . ?
 C5 C4 S2 125.9(2) . . ?
 C9 C4 S2 115.2(2) . . ?
 C9 C4 C5 118.7(3) . . ?
 C5 C6 H6 118.9 . . ?
 C7 C6 C5 122.3(3) . . ?
 C7 C6 H6 118.9 . . ?
 S1 O1 Pd1 105.8(3) . . ?
 C19 C24 H24A 109.8 . . ?
 C19 C24 H24B 109.8 . . ?
 H24A C24 H24B 108.2 . . ?
 C23 C24 C19 109.6(2) . . ?
 C23 C24 H24A 109.8 . . ?
 C23 C24 H24B 109.8 . . ?
 C19 C20 H20A 109.6 . . ?
 C19 C20 H20B 109.6 . . ?
 C19 C20 C21 110.4(2) . . ?
 H20A C20 H20B 108.1 . . ?
 C21 C20 H20A 109.6 . . ?
 C21 C20 H20B 109.6 . . ?
 C6 C7 H7 120.4 . . ?
 C8 C7 C6 119.2(3) . . ?
 C8 C7 H7 120.4 . . ?
 C4 C9 H9 119.3 . . ?
 C8 C9 C4 121.5(3) . . ?
 C8 C9 H9 119.3 . . ?
 C20 C21 H21A 109.6 . . ?
 C20 C21 H21B 109.6 . . ?
 H21A C21 H21B 108.1 . . ?
 C22 C21 C20 110.4(3) . . ?
 C22 C21 H21A 109.6 . . ?
 C22 C21 H21B 109.6 . . ?
 Pd1 C1 H1A 109.5 . . ?
 Pd1 C1 H1B 109.5 . . ?
 Pd1 C1 H1C 109.5 . . ?
 H1A C1 H1B 109.5 . . ?
 H1A C1 H1C 109.5 . . ?
 H1B C1 H1C 109.5 . . ?
 O6 C16 H16A 109.5 . . ?
 O6 C16 H16B 109.5 . . ?
 O6 C16 H16C 109.5 . . ?
 H16A C16 H16B 109.5 . . ?
 H16A C16 H16C 109.5 . . ?
 H16B C16 H16C 109.5 . . ?
 O1 S1 C2 99.9(4) . . ?
 O1 S1 C3 102.4(4) . . ?
 C2 S1 C3 99.2(5) . . ?
 O5 C18 H18A 109.5 . . ?
 O5 C18 H18B 109.5 . . ?
 O5 C18 H18C 109.5 . . ?
 H18A C18 H18B 109.5 . . ?
 H18A C18 H18C 109.5 . . ?
 H18B C18 H18C 109.5 . . ?
 C24 C23 H23A 109.3 . . ?
 C24 C23 H23B 109.3 . . ?
 H23A C23 H23B 108.0 . . ?
 C22 C23 C24 111.6(3) . . ?
 C22 C23 H23A 109.3 . . ?
 C22 C23 H23B 109.3 . . ?
 C7 C8 H8 119.9 . . ?
 C9 C8 C7 120.2(3) . . ?
 C9 C8 H8 119.9 . . ?
 C21 C22 H22A 109.3 . . ?
 C21 C22 H22B 109.3 . . ?
 C23 C22 C21 111.7(3) . . ?
 C23 C22 H22A 109.3 . . ?
 C23 C22 H22B 109.3 . . ?
 H22A C22 H22B 107.9 . . ?
 O7 C17 H17A 109.5 . . ?
 O7 C17 H17B 109.5 . . ?
 O7 C17 H17C 109.5 . . ?
 H17A C17 H17B 109.5 . . ?
 H17A C17 H17C 109.5 . . ?
 H17B C17 H17C 109.5 . . ?
 S1 C2 H2A 109.5 . . ?
 S1 C2 H2B 109.5 . . ?
 S1 C2 H2C 109.5 . . ?
 H2A C2 H2B 109.5 . . ?
 H2A C2 H2C 109.5 . . ?
 H2B C2 H2C 109.5 . . ?
 S1 C3 H3A 109.5 . . ?
 S1 C3 H3B 109.5 . . ?
 S1 C3 H3C 109.5 . . ?
 H3A C3 H3B 109.5 . . ?
 H3A C3 H3C 109.5 . . ?
 H3B C3 H3C 109.5 . . ?
 S0AA O0AA Pd1 157.1(16) . . ?
 O0AA S0AA C6A 87.0(12) . . ?
 O0AA S0AA C7A 84.6(8) . . ?
 C6A S0AA C7A 92.3(9) . . ?
 S0AA C6A H6AA 109.5 . . ?
 S0AA C6A H6AB 109.5 . . ?
 S0AA C6A H6AC 109.5 . . ?
 H6AA C6A H6AB 109.5 . . ?
 H6AA C6A H6AC 109.5 . . ?
 H6AB C6A H6AC 109.5 . . ?
 S0AA C7A H7AA 109.5 . . ?
 S0AA C7A H7AB 109.5 . . ?
 S0AA C7A H7AC 109.5 . . ?
 H7AA C7A H7AB 109.5 . . ?
 H7AA C7A H7AC 109.5 . . ?
 H7AB C7A H7AC 109.5 . . ?

_shelx_res_file
;
TITL mo_22jun06wtd11_0m_a.res in P-1
    mo_22jun06wtd11_0m.res
    created by SHELXL-2016/6 at 17:41:50 on 05-Jun-2022
REM Old TITL mo_22Jun06wtd11_0m in P-1 #2
REM SHELXT solution in P-1
REM R1 0.159, Rweak 0.014, Alpha 0.061, Orientation as input
REM Formula found by SHELXT: C26 O5 Pd S2
CELL 0.71073 8.7166 10.4316 16.095 99.007 100.775 104.424
ZERR 2 0.0038 0.0047 0.0075 0.014 0.014 0.014
LATT 1
SFAC C H O P Pd S
UNIT 48 70 14 2 2 4
RIGU 0.001 0.002 Pd1 O0AA S0AA C6A C7A
RIGU 0.001 0.002 O1 S1 C2 C3 Pd1

L.S. 20
PLAN  5
SIZE 0.5 0.3 0.1
TEMP 21.65
BOND $H
list 4
fmap 2
ACTA
REM <olex2.extras>
REM <HklSrc "%.\\mo_22Jun06wtd11_0m.hkl">
REM </olex2.extras>

WGHT    0.031600    0.857300
FVAR       0.62829   0.26464
PD1   5    0.709122    0.809776    0.645318    11.00000    0.06050    0.04853 =
         0.04024    0.01851    0.01990    0.01918
P1    4    0.780171    0.717722    0.754937    11.00000    0.03920    0.03158 =
         0.03547    0.00780    0.01218    0.00809
S2    6    1.002388    1.053529    0.757504    11.00000    0.07164    0.03574 =
         0.07350    0.01509    0.03589    0.00567
O5    3    0.583516    0.873180    0.809209    11.00000    0.05349    0.03092 =
         0.06073    0.01469    0.02387    0.01377
O6    3    0.681669    0.459135    0.835147    11.00000    0.06193    0.04094 =
         0.07959    0.02972    0.03579    0.02645
O7    3    0.208339    0.561092    0.912355    11.00000    0.06177    0.04623 =
         0.08707    0.01794    0.04609    0.01460
O2    3    0.950298    0.953108    0.674961    11.00000    0.07782    0.05205 =
         0.06221    0.01836    0.03865    0.00685
O3    3    0.877031    1.113634    0.775773    11.00000    0.10279    0.05440 =
         0.09563    0.02884    0.04429    0.04078
C11   1    0.528077    0.750726    0.829278    11.00000    0.04255    0.02605 =
         0.03707    0.00661    0.00982    0.00685
C10   1    0.623363    0.662303    0.813941    11.00000    0.03671    0.03261 =
         0.03641    0.00930    0.01189    0.00958
C12   1    0.392785    0.716732    0.863377    11.00000    0.04473    0.03428 =
         0.04848    0.00657    0.01718    0.01352
AFIX  43
H12   2    0.333264    0.777841    0.873294    11.00000   -1.20000
AFIX   0
C5    1    0.950080    0.831849    0.842040    11.00000    0.03913    0.03645 =
         0.04039    0.00335    0.01568    0.01015
C13   1    0.347891    0.589630    0.882433    11.00000    0.04617    0.03874 =
         0.04732    0.01020    0.02110    0.00834
C14   1    0.441308    0.501493    0.873004    11.00000    0.05447    0.03305 =
         0.05394    0.01581    0.02353    0.01162
AFIX  43
H14   2    0.412457    0.417957    0.888339    11.00000   -1.20000
AFIX   0
O4    3    1.158171    1.148710    0.762527    11.00000    0.09514    0.05792 =
         0.11042    0.01997    0.04696   -0.01694
C15   1    0.579242    0.538918    0.840288    11.00000    0.04572    0.03361 =
         0.04274    0.01132    0.01419    0.01461
C19   1    0.861507    0.576533    0.720093    11.00000    0.04222    0.03657 =
         0.04013    0.00517    0.01276    0.01170
AFIX  13
H19   2    0.897899    0.541020    0.770801    11.00000   -1.20000
AFIX   0
C4    1    1.040405    0.963165    0.840873    11.00000    0.04294    0.03584 =
         0.05613   -0.00056    0.02215    0.00846
C6    1    0.989891    0.780567    0.914912    11.00000    0.04607    0.04690 =
         0.04458    0.00565    0.01197    0.01352
AFIX  43
H6    2    0.932183    0.693079    0.915884    11.00000   -1.20000
AFIX   0
PART 2
O1    3    0.620484    0.895590    0.538373   -21.00000    0.12690    0.11541 =
         0.06655    0.06187    0.05778    0.07969
PART 0
C24   1    1.008434    0.625855    0.680954    11.00000    0.04635    0.05146 =
         0.05884   -0.00005    0.02157    0.00701
AFIX  23
H24A  2    0.974831    0.661958    0.630804    11.00000   -1.20000
H24B  2    1.092577    0.697546    0.723221    11.00000   -1.20000
AFIX   0
C20   1    0.731050    0.462632    0.653821    11.00000    0.04835    0.04216 =
         0.04680   -0.00067    0.01127    0.01015
AFIX  23
H20A  2    0.694902    0.495871    0.602792    11.00000   -1.20000
H20B  2    0.637868    0.432222    0.678033    11.00000   -1.20000
AFIX   0
C7    1    1.111880    0.854627    0.985900    11.00000    0.05503    0.07089 =
         0.04609   -0.00004    0.00571    0.02801
AFIX  43
H7    2    1.134382    0.818354    1.034466    11.00000   -1.20000
AFIX   0
C9    1    1.165269    1.036103    0.913071    11.00000    0.04839    0.04188 =
         0.08188   -0.01491    0.01824    0.00473
AFIX  43
H9    2    1.226082    1.122920    0.912701    11.00000   -1.20000
AFIX   0
C21   1    0.798392    0.343876    0.628387    11.00000    0.06634    0.04544 =
         0.06514   -0.00751    0.01334    0.01472
AFIX  23
H21A  2    0.828488    0.307169    0.678776    11.00000   -1.20000
H21B  2    0.714897    0.272793    0.585368    11.00000   -1.20000
AFIX   0
C1    1    0.486066    0.675498    0.610330    11.00000    0.05403    0.08347 =
         0.05514    0.02142   -0.00027    0.01776
AFIX 137
H1A   2    0.479010    0.612995    0.648316    11.00000   -1.50000
H1B   2    0.467512    0.626752    0.551898    11.00000   -1.50000
H1C   2    0.405224    0.722664    0.614076    11.00000   -1.50000
AFIX   0
C16   1    0.629481    0.323804    0.846694    11.00000    0.08131    0.03761 =
         0.08846    0.02707    0.03402    0.02818
AFIX 137
H16A  2    0.523934    0.278559    0.809083    11.00000   -1.50000
H16B  2    0.623382    0.325190    0.905755    11.00000   -1.50000
H16C  2    0.705946    0.276439    0.833029    11.00000   -1.50000
AFIX   0
PART 2
S1    6    0.766190    0.912560    0.479605   -21.00000    0.05409    0.09926 =
         0.05635    0.04145    0.01232    0.01206
PART 0
C18   1    0.480203    0.959053    0.802961    11.00000    0.07561    0.04232 =
         0.10248    0.03058    0.03209    0.02877
AFIX 137
H18A  2    0.374610    0.908106    0.767369    11.00000   -1.50000
H18B  2    0.526395    1.032481    0.777576    11.00000   -1.50000
H18C  2    0.469817    0.994579    0.859715    11.00000   -1.50000
AFIX   0
C23   1    1.076039    0.507244    0.654265    11.00000    0.05223    0.07443 =
         0.08462   -0.00787    0.02729    0.01849
AFIX  23
H23A  2    1.165304    0.537744    0.627313    11.00000   -1.20000
H23B  2    1.118533    0.477038    0.705465    11.00000   -1.20000
AFIX   0
C8    1    1.200012    0.982784    0.984157    11.00000    0.05342    0.06898 =
         0.06252   -0.01914   -0.00096    0.02014
AFIX  43
H8    2    1.283562    1.033364    1.031518    11.00000   -1.20000
AFIX   0
C22   1    0.946537    0.390080    0.591920    11.00000    0.07412    0.07425 =
         0.07465   -0.01474    0.02727    0.02623
AFIX  23
H22A  2    0.991611    0.315026    0.579504    11.00000   -1.20000
H22B  2    0.913440    0.417204    0.537981    11.00000   -1.20000
AFIX   0
C17   1    0.143209    0.427353    0.922373    11.00000    0.07311    0.05403 =
         0.10189    0.02267    0.05469    0.00608
AFIX 137
H17A  2    0.126793    0.364692    0.868817    11.00000   -1.50000
H17B  2    0.040857    0.419375    0.938143    11.00000   -1.50000
H17C  2    0.217817    0.407313    0.966949    11.00000   -1.50000
AFIX   0
PART 2
C2    1    0.721422    1.034846    0.426046   -21.00000    0.20486    0.11045 =
         0.11455    0.07459    0.09829    0.08881
AFIX 137
H2A   2    0.608288    1.005778    0.396437   -21.00000   -1.50000
H2B   2    0.787333    1.048278    0.384817   -21.00000   -1.50000
H2C   2    0.743789    1.118383    0.467145   -21.00000   -1.50000
AFIX   0
C3    1    0.684695    0.771875    0.395079   -21.00000    0.14878    0.09979 =
         0.14300   -0.01243    0.08859   -0.01624
AFIX 137
H3A   2    0.666995    0.691146    0.417923   -21.00000   -1.50000
H3B   2    0.759104    0.770129    0.358120   -21.00000   -1.50000
H3C   2    0.582843    0.776419    0.362371   -21.00000   -1.50000
AFIX   0
PART 0
PART 1
O0AA  3    0.664906    0.887957    0.534722    21.00000    0.05182    0.12950 =
         0.05049    0.04332    0.02841    0.06235
S0AA  6    0.624138    0.886170    0.444441    21.00000    0.05089    0.06618 =
         0.04542    0.01911    0.01118    0.01664
C6A   1    0.782433    1.037497    0.466559    21.00000    0.05677    0.05009 =
         0.10996    0.00783    0.03088    0.02234
AFIX 137
H6AA  2    0.748952    1.110454    0.494694    21.00000   -1.50000
H6AB  2    0.807661    1.056310    0.413358    21.00000   -1.50000
H6AC  2    0.877307    1.028533    0.503730    21.00000   -1.50000
AFIX   0
C7A   1    0.761425    0.784892    0.436849    21.00000    0.16818    0.06366 =
         0.07044    0.02038    0.06372    0.07598
AFIX 137
H7AA  2    0.855780    0.821408    0.484234    21.00000   -1.50000
H7AB  2    0.794216    0.785373    0.383154    21.00000   -1.50000
H7AC  2    0.707873    0.693606    0.439090    21.00000   -1.50000
AFIX   0
HKLF 4


REM  mo_22jun06wtd11_0m_a.res in P-1
REM R1 =  0.0387 for    5634 Fo > 4sig(Fo)  and  0.0681 for all    7840 data
REM    361 parameters refined using     48 restraints

END

WGHT      0.0316      0.8574

REM Highest difference peak  0.909,  deepest hole -0.714,  1-sigma level  0.063
Q1    1   0.7316  0.9786  0.5046  11.00000  0.05    0.91
Q2    1   0.6379  0.8007  0.6126  11.00000  0.05    0.56
Q3    1   0.5940  0.9616  0.3943  11.00000  0.05    0.41
Q4    1   0.7835  0.8078  0.6284  11.00000  0.05    0.36
Q5    1   0.9192  1.0426  0.7262  11.00000  0.05    0.31
;
_shelx_res_checksum                3068
_shelx_hkl_file
;
  -1   0   0  259.63   10.93
  -1   0   0  264.79   12.05
  -1   0   0  252.06   11.23
  -1   0   0  270.14   11.49
  -1   0   0  259.04   11.57
  -1   0   0  255.67   11.43
   1   0   0  258.45   11.55
   1   0   0  264.18   11.46
  -2   0   0 1021.65   42.14
  -2   0   0 1064.58   43.25
  -2   0   0  998.44   44.23
  -2   0   0 1020.16   43.24
  -2   0   0 1006.29   43.52
  -2   0   0  932.89   45.15
   2   0   0 1085.44   41.95
   2   0   0  997.31   41.92
   2   0   0 1039.58   42.15
   2   0   0 1002.21   42.02
   2   0   0  990.05   43.16
   2   0   0 1047.14   41.95
   2   0   0 1012.61   43.14
  -3   0   0  983.14   40.74
  -3   0   0  899.94   41.73
  -3   0   0  975.16   41.42
  -3   0   0  965.00   39.71
   3   0   0  975.00   39.35
   3   0   0  833.50   42.43
   3   0   0  952.50   39.53
   3   0   0  966.35   39.45
   3   0   0  994.71   42.47
   3   0   0  942.37   40.63
   3   0   0  943.95   39.61
  -4   0   0  707.46   31.97
  -4   0   0  710.89   30.71
  -4   0   0  729.47   33.03
   4   0   0  735.55   32.42
   4   0   0  720.18   30.23
   4   0   0  688.63   32.72
   4   0   0  740.76   30.74
   4   0   0  724.24   32.55
   4   0   0  721.80   30.22
   4   0   0  723.24   30.29
   4   0   0  731.88   30.57
  -5   0   0    5.53    2.82
  -5   0   0    9.09    2.60
   5   0   0    5.88    1.49
   5   0   0    5.67    1.85
   5   0   0    6.30    2.93
   5   0   0    6.88    1.27
   5   0   0    8.61    1.32
  -6   0   0    8.20    2.36
  -6   0   0    2.85    2.45
  -6   0   0    9.28    3.64
  -6   0   0    4.53    2.08
   6   0   0    4.98    1.18
   6   0   0    3.00    1.37
   6   0   0    5.31    3.82
   6   0   0    5.01    1.82
   6   0   0    3.76    2.11
   6   0   0    5.71    3.00
  -7   0   0   56.40    7.97
  -7   0   0   61.26    4.55
  -7   0   0   56.77    6.95
   7   0   0   63.42    8.36
   7   0   0   61.07    4.09
   7   0   0   63.41    3.41
   7   0   0   50.52    4.65
  -8   0   0    2.86    5.82
  -8   0   0    2.85    2.64
  -8   0   0    1.50    4.06
   8   0   0   -4.54    3.37
   8   0   0    2.62    4.33
   8   0   0    4.19    3.29
  -9   0   0    5.13    6.23
  -9   0   0   -0.12    7.42
   9   0   0   -0.67    5.13
 -10   0   0   22.84    7.51
 -11   0   0   -6.96    8.09
  11   0   0   -7.62    8.13
 -11   1   0    6.68    8.29
 -11   1   0   13.80    9.23
  10  -1   0    0.69    6.67
  10  -1   0    3.97    5.94
 -10   1   0   -2.90    6.46
 -10   1   0    8.50    7.12
   9  -1   0   20.73    2.34
   9  -1   0   24.85    7.18
   9  -1   0   18.85    5.40
  -9   1   0   22.04    7.46
  -9   1   0   25.06    4.25
  -9   1   0   25.72    6.68
   8  -1   0   62.08    9.15
   8  -1   0   77.84    4.92
   8  -1   0   78.68    5.57
  -8   1   0   90.79   11.40
  -8   1   0   70.42    8.44
   7  -1   0   70.37    9.07
   7  -1   0   77.73    5.56
   7  -1   0   69.94    6.57
   7  -1   0   63.74    8.29
   7  -1   0   58.11    5.08
  -7   1   0   65.44    5.69
  -7   1   0   61.23    8.61
  -7   1   0   65.02    6.95
   6  -1   0   51.39    4.59
   6  -1   0   54.67    4.48
   6  -1   0   58.68    5.09
   6  -1   0   59.12    7.96
   6  -1   0   60.69    4.29
  -6   1   0   57.75    7.49
  -6   1   0   60.58    7.50
  -6   1   0   62.99    5.87
   5  -1   0  255.40   15.01
   5  -1   0  268.94   13.14
   5  -1   0  274.86   12.89
   5  -1   0  279.84   15.27
   5  -1   0  271.72   12.67
   5  -1   0  244.81   17.58
   5  -1   0  289.66   13.57
  -5   1   0  270.59   13.98
   4  -1   0 1140.33   47.12
   4  -1   0 1054.23   52.02
   4  -1   0 1138.97   48.03
   4  -1   0 1172.98   48.44
   4  -1   0 1114.64   48.54
   4  -1   0 1218.46   48.83
   4  -1   0 1139.12   50.44
  -4   1   0 1159.76   47.32
  -4   1   0 1170.25   48.73
  -4   1   0 1158.33   49.19
  -4   1   0 1137.17   47.21
   3  -1   0  435.03   19.28
   3  -1   0  405.86   21.76
   3  -1   0  433.25   20.07
   3  -1   0  440.76   20.48
   3  -1   0  430.22   18.53
  -3   1   0  429.41   19.54
  -3   1   0  423.00   19.34
  -3   1   0  435.91   18.81
  -3   1   0  435.96   20.23
  -3   1   0  459.62   19.56
  -3   1   0  452.44   18.11
  -3   1   0  453.24   18.56
   2  -1   0  364.61   15.14
   2  -1   0  362.12   16.01
   2  -1   0  340.41   16.15
   2  -1   0  364.57   16.57
   2  -1   0  371.60   16.02
   2  -1   0  354.96   16.04
  -2   1   0  369.33   15.08
  -2   1   0  367.90   15.84
  -2   1   0  381.98   15.97
  -2   1   0  357.22   16.52
  -2   1   0  368.61   15.52
  -2   1   0  359.53   16.32
  -2   1   0  355.32   16.05
  -2   1   0  363.08   16.04
  -1  -1   0 1690.38   70.50
  -1  -1   0 1640.45   71.89
  -1  -1   0 1734.40   71.01
  -1  -1   0 1727.82   71.30
  -1  -1   0 1795.51   70.69
  -1  -1   0 1745.92   71.44
  -1  -1   0 1723.12   71.28
   1   1   0 1722.65   70.47
   1   1   0 1722.93   70.39
   1   1   0 1737.53   71.01
  -2  -1   0  315.78   17.84
  -2  -1   0  393.66   16.94
  -2  -1   0  389.29   17.19
  -2  -1   0  399.94   17.36
   2   1   0  393.10   17.09
   2   1   0  358.33   17.97
   2   1   0  361.44   17.36
  -3  -1   0 1826.33   75.39
  -3  -1   0 1769.76   74.69
  -3  -1   0 1776.30   72.83
  -3  -1   0 1863.20   75.83
  -3  -1   0 1733.83   77.00
  -3  -1   0 1822.43   72.72
   3   1   0 1725.99   74.88
   3   1   0 1695.25   76.54
   3   1   0 1722.09   74.73
   3   1   0 1834.15   74.06
  -4  -1   0   29.08    1.84
  -4  -1   0   45.99    5.39
   4   1   0   29.31    4.57
   4   1   0   28.74    2.90
   4   1   0   31.09    1.79
   4   1   0   30.31    4.29
  -5  -1   0  159.88   15.61
  -5  -1   0  136.58   11.31
  -5  -1   0  151.71   10.02
  -5  -1   0  138.27    6.77
   5   1   0  151.12    7.23
   5   1   0  157.24    9.15
   5   1   0  145.02    9.65
   5   1   0  148.81   12.81
   5   1   0  135.75    6.64
  -6  -1   0  125.40   12.15
  -6  -1   0  122.77    6.26
   6   1   0  131.73   10.12
   6   1   0  145.86   11.42
   6   1   0  139.15    7.13
  -7  -1   0   11.43    4.30
  -7  -1   0   15.15    5.03
   7   1   0   20.81    5.19
   7   1   0   15.56    3.55
   7   1   0   14.29    2.44
   7   1   0   16.96    2.58
  -8  -1   0   18.21    5.46
  -8  -1   0   12.16    5.61
   8   1   0   14.29    3.81
   8   1   0    9.96    3.14
   8   1   0    8.54    5.48
  -9  -1   0    4.20    5.57
 -10  -1   0    1.36    6.75
 -11  -1   0   12.22   14.48
  11  -2   0    5.78    9.63
  11  -2   0   -6.94    7.91
 -11   2   0   -6.04    7.39
  10  -2   0   57.83    4.98
 -10   2   0   48.60    8.88
   9  -2   0    2.95    4.69
   9  -2   0   -4.34    4.99
  -9   2   0   -2.47    4.53
   8  -2   0   67.82    9.01
   8  -2   0   61.26    9.14
  -8   2   0   49.99    8.10
  -8   2   0   57.98    6.43
  -8   2   0   64.38    7.75
   7  -2   0    9.16    4.05
   7  -2   0   16.68    3.07
   7  -2   0    7.60    3.42
  -7   2   0    9.34    3.20
  -7   2   0   11.17    3.76
   6  -2   0    7.60    3.57
   6  -2   0    8.88    3.07
   6  -2   0   14.67    2.96
   6  -2   0    5.90    2.77
  -6   2   0    8.85    1.22
  -6   2   0    6.03    2.76
  -6   2   0    2.09    3.25
   5  -2   0  762.65   41.05
   5  -2   0  855.51   36.96
   5  -2   0  796.70   38.54
   5  -2   0  874.74   39.44
   5  -2   0  810.93   36.35
   5  -2   0  851.52   38.97
   5  -2   0  858.03   37.41
  -5   2   0  856.72   37.34
  -5   2   0  840.92   37.36
  -5   2   0  876.76   35.99
  -5   2   0  869.95   35.57
   4  -2   0  160.21    9.83
   4  -2   0  165.36    9.06
   4  -2   0  146.76    8.84
   4  -2   0  166.27    8.92
  -4   2   0  151.75    8.35
  -4   2   0  166.85    9.69
  -4   2   0  163.64    9.03
  -4   2   0  170.60    9.21
  -4   2   0  163.82    6.99
  -4   2   0  160.07    8.80
  -4   2   0  167.28    7.94
   3  -2   0 1163.56   48.59
   3  -2   0 1135.83   49.84
   3  -2   0 1152.68   49.24
  -3   2   0 1180.65   47.74
  -3   2   0 1167.13   48.98
  -3   2   0 1168.70   48.42
  -3   2   0 1148.49   49.23
  -3   2   0 1124.71   49.36
   2  -2   0   80.41    4.75
   2  -2   0   74.74    4.64
   2  -2   0   76.28    4.71
   2  -2   0   75.42    4.26
  -2   2   0   63.84    4.42
  -2   2   0   74.00    3.99
  -2   2   0   79.88    4.23
  -2   2   0   73.53    4.75
  -2   2   0   69.90    4.55
   0  -2   0  149.67    7.16
   0  -2   0  155.73    6.59
   0  -2   0  130.58    7.01
   0  -2   0  144.76    6.87
   0   2   0  147.42    7.35
   0   2   0  146.65    7.49
   0   2   0  152.50    6.70
   0   2   0  149.51    7.07
  -1  -2   0  972.21   40.13
  -1  -2   0  953.65   40.41
  -1  -2   0  906.89   39.70
  -1  -2   0  985.89   40.74
   1   2   0  910.79   39.52
   1   2   0  958.19   39.64
   1   2   0  943.94   39.13
   1   2   0 1012.21   40.72
  -2  -2   0 4128.70  177.41
  -2  -2   0 4369.17  179.49
  -2  -2   0 4520.20  179.18
  -2  -2   0 4446.45  179.17
  -2  -2   0 4662.38  177.60
  -2  -2   0 3974.49  180.33
   2   2   0 4466.41  180.41
   2   2   0 4194.21  177.23
  -3  -2   0   21.43    3.15
  -3  -2   0   27.49    3.89
   3   2   0   25.50    3.31
   3   2   0   23.87    3.58
   3   2   0   28.99    3.33
   4   2   0  522.98   25.06
   4   2   0  526.54   27.40
   4   2   0  571.44   25.71
   4   2   0  503.79   25.44
   4   2   0  561.81   24.16
  -5  -2   0   16.68    4.86
  -5  -2   0   11.57    5.29
   5   2   0   17.93    3.88
   5   2   0   17.99    2.82
  -6  -2   0   15.98    3.71
  -6  -2   0   12.78    7.38
   6   2   0   22.08    3.16
  -7  -2   0   26.19    6.45
  -7  -2   0   29.33    5.83
   7   2   0   46.44    6.21
   7   2   0   34.69    4.11
   7   2   0   35.90    4.12
   7   2   0   38.18    6.74
  -8  -2   0   26.40    7.07
  -8  -2   0   25.78    5.98
   8   2   0   20.67    3.37
   8   2   0   33.40    7.25
  -9  -2   0   10.61    5.90
   9   2   0    7.21    6.96
 -10  -2   0    5.81    7.53
 -11  -2   0    4.34    9.60
 -12   3   0   -0.36    9.60
 -11   3   0   15.24    7.91
 -11   3   0   27.36   10.80
  10  -3   0   -5.46    6.39
  10  -3   0    5.38    7.96
 -10   3   0    7.90   10.71
 -10   3   0   -9.77    5.74
   9  -3   0   65.75   10.76
  -9   3   0   87.41    9.04
  -9   3   0   62.31    9.54
  -9   3   0   73.24    8.14
   8  -3   0  184.29   12.21
  -8   3   0  157.30   11.67
  -8   3   0  183.77   13.98
  -8   3   0  153.62   11.30
   7  -3   0  876.94   43.65
   7  -3   0  856.57   41.01
   7  -3   0  950.71   42.18
   7  -3   0  913.30   40.82
  -7   3   0  967.38   41.85
  -7   3   0  914.45   38.86
  -7   3   0  967.95   43.90
  -7   3   0  876.70   41.33
   6  -3   0  333.48   16.43
   6  -3   0  276.86   17.22
   6  -3   0  280.08   15.38
  -6   3   0  305.15   14.01
  -6   3   0  279.32   16.72
  -6   3   0  311.54   14.70
  -6   3   0  302.20   15.80
   5  -3   0  673.99   31.79
   5  -3   0  687.42   30.91
   5  -3   0  664.85   31.62
   5  -3   0  660.18   32.73
   5  -3   0  701.13   31.66
  -5   3   0  708.00   31.97
  -5   3   0  701.27   30.25
  -5   3   0  686.60   28.91
  -5   3   0  708.89   31.03
  -5   3   0  735.54   32.60
  -5   3   0  721.15   31.41
   4  -3   0  172.58    9.94
   4  -3   0  183.79   10.16
  -4   3   0  177.57    9.14
  -4   3   0  169.81    8.90
  -4   3   0  182.89    9.88
  -4   3   0  166.20    9.97
  -4   3   0  178.83   10.18
  -4   3   0  188.82   10.50
   3  -3   0  125.26    7.71
   3  -3   0  125.03    7.67
  -3   3   0  124.07    6.99
  -3   3   0  135.09    6.81
  -3   3   0  133.41    7.89
  -3   3   0  133.95    8.00
  -3   3   0  139.08    7.52
   2  -3   0 1606.53   67.66
   2  -3   0 1674.26   67.93
   2  -3   0 1602.19   67.35
   2  -3   0 1600.00   66.44
   2  -3   0 1562.91   66.92
  -2   3   0 1619.02   67.93
  -2   3   0 1589.06   67.03
  -2   3   0 1594.87   67.64
  -2   3   0 1590.63   67.84
   1  -3   0  202.16    9.28
   1  -3   0  197.60    9.95
   1  -3   0  210.04   10.10
   1  -3   0  191.90    9.38
  -1   3   0  207.23    9.60
  -1   3   0  196.47   10.19
   0  -3   0  923.48   39.68
   0  -3   0  900.54   38.31
   0  -3   0  948.08   39.37
   0   3   0  919.72   39.20
   0   3   0  915.21   38.63
   0   3   0  926.24   39.73
   0   3   0  916.25   39.65
  -1  -3   0 1425.98   62.65
  -1  -3   0 1497.03   62.84
  -1  -3   0 1486.86   63.77
  -1  -3   0 1523.95   63.93
  -1  -3   0 1517.07   63.31
   1   3   0 1489.69   61.94
   1   3   0 1553.85   63.55
   1   3   0 1592.53   63.51
   1   3   0 1448.94   61.68
   1   3   0 1498.14   62.60
   1   3   0 1521.23   62.73
  -2  -3   0 1005.97   43.42
  -2  -3   0 1023.59   45.42
  -2  -3   0  983.76   46.29
  -2  -3   0 1044.72   44.97
  -2  -3   0 1061.87   44.70
   2   3   0 1071.84   43.06
   2   3   0 1039.59   42.73
   2   3   0 1077.70   43.16
   2   3   0 1012.55   43.31
   2   3   0 1103.02   46.49
   2   3   0 1028.92   43.76
  -3  -3   0 1339.99   59.38
  -3  -3   0 1415.62   61.99
  -3  -3   0 1431.73   62.04
  -3  -3   0 1522.61   59.67
   3   3   0 1558.64   63.49
   3   3   0 1440.27   62.34
   3   3   0 1425.00   61.14
  -4  -3   0  255.97   17.48
  -4  -3   0  292.96   16.49
   4   3   0  300.45   14.70
   4   3   0  287.35   17.21
   4   3   0  301.32   14.90
  -5  -3   0 1082.13   53.19
  -5  -3   0  986.73   51.25
   5   3   0 1112.80   46.44
  -6  -3   0   15.17    4.53
  -6  -3   0    9.94    7.52
  -6  -3   0   12.24    4.38
   6   3   0   12.33    4.46
   6   3   0   11.57    2.96
  -7  -3   0   63.66    8.07
  -7  -3   0   84.96   12.35
  -7  -3   0   60.18    8.80
  -7  -3   0   72.86   13.13
   7   3   0   62.66    5.86
   7   3   0   67.18    8.49
  -8  -3   0   -5.02   10.42
  -8  -3   0   12.61    6.07
  -8  -3   0   12.08    4.95
   8   3   0    5.50    5.64
  -9  -3   0    4.35    6.02
 -10  -3   0  -11.40    9.11
  12  -4   0   -2.45   11.61
 -12   4   0   12.23   10.56
  11  -4   0    6.36    9.18
 -11   4   0   17.73    7.90
  10  -4   0   30.93    5.50
 -10   4   0   46.54   11.10
 -10   4   0   57.12    9.12
   9  -4   0   26.01    5.56
   9  -4   0   19.22    7.04
   9  -4   0   37.10    7.15
  -9   4   0   27.76    6.15
  -9   4   0   38.02    6.91
  -9   4   0   24.07    6.66
   8  -4   0  481.81   26.95
   8  -4   0  451.89   23.55
  -8   4   0  466.84   21.63
  -8   4   0  462.20   21.13
  -8   4   0  469.92   24.25
  -8   4   0  499.64   26.62
  -8   4   0  497.46   24.79
   7  -4   0   36.39    6.98
   7  -4   0   29.81    5.78
   7  -4   0   33.86    6.01
  -7   4   0   33.89    6.27
  -7   4   0   39.93    6.01
  -7   4   0   33.19    3.95
   6  -4   0  734.54   37.39
   6  -4   0  811.62   39.18
   6  -4   0  839.95   37.67
   6  -4   0  846.06   38.17
  -6   4   0  829.04   35.88
  -6   4   0  853.10   38.19
  -6   4   0  836.23   37.18
  -6   4   0  806.28   38.34
   5  -4   0   45.37    5.92
   5  -4   0   39.76    5.49
   5  -4   0   50.94    5.32
  -5   4   0   38.66    5.30
  -5   4   0   58.99    5.56
  -5   4   0   44.77    5.55
  -5   4   0   44.09    4.23
   4  -4   0   71.44    5.81
   4  -4   0   60.61    4.97
   4  -4   0   67.71    6.24
   4  -4   0   78.07    6.12
  -4   4   0   75.85    6.13
  -4   4   0   65.34    4.55
  -4   4   0   65.18    5.36
   3  -4   0    2.62    1.84
   3  -4   0    4.67    2.11
  -3   4   0    7.17    1.81
  -3   4   0    1.91    1.75
  -3   4   0    5.83    1.89
   2  -4   0  109.95    7.63
   2  -4   0  120.78    6.92
   2  -4   0  128.54    7.59
   2  -4   0  119.02    7.67
  -2   4   0  113.14    7.53
  -2   4   0  126.98    7.83
  -2   4   0  148.63    8.30
  -2   4   0  126.45    7.03
   1  -4   0 1011.26   46.93
   1  -4   0 1106.40   47.18
   1  -4   0 1135.79   46.87
  -1   4   0 1101.06   47.30
  -1   4   0 1102.16   46.33
   0  -4   0   36.95    4.20
   0  -4   0   27.78    2.17
   0  -4   0   34.48    3.23
   0  -4   0   33.50    2.80
   0   4   0   26.69    3.79
   0   4   0   29.32    2.54
   0   4   0   36.00    3.46
  -1  -4   0  228.41   12.77
  -1  -4   0  234.59   10.33
  -1  -4   0  258.14   12.43
  -1  -4   0  258.08   12.07
  -1  -4   0  235.13   10.21
   1   4   0  248.86   11.72
   1   4   0  248.01   11.03
   1   4   0  260.27   12.81
   1   4   0  233.92   11.64
   1   4   0  230.53   11.78
  -2  -4   0  230.64   11.95
  -2  -4   0  216.94   10.66
   2   4   0  214.48   10.10
   2   4   0  226.50   10.30
   2   4   0  223.01    9.83
   2   4   0  210.43   11.58
   2   4   0  237.81   12.42
   2   4   0  211.52   10.43
   2   4   0  220.41   12.69
   2   4   0  233.63   10.62
  -3  -4   0    0.64    1.25
  -3  -4   0    2.98    1.18
   3   4   0    0.84    0.62
   3   4   0    1.25    2.96
   3   4   0   -0.34    0.70
   3   4   0    0.04    2.56
   3   4   0   -0.66    1.15
   3   4   0    1.43    1.40
   3   4   0    0.09    0.61
  -4  -4   0  755.35   41.22
  -4  -4   0  843.31   39.78
  -4  -4   0  888.23   38.68
   4   4   0  828.67   37.17
   4   4   0  884.32   38.05
  -5  -4   0   -1.96    5.58
  -5  -4   0    0.64    2.86
  -5  -4   0    4.35    4.89
  -6  -4   0  277.66   21.97
  -6  -4   0  299.24   17.23
  -6  -4   0  288.87   17.78
   6   4   0  290.83   15.66
   6   4   0  306.61   16.75
  -7  -4   0   19.87    5.70
  -7  -4   0    7.67    9.33
  -7  -4   0    3.34    7.99
   7   4   0    6.61    4.89
   7   4   0   13.22    4.22
   7   4   0    8.96    1.88
  -8  -4   0   28.08   12.01
  -8  -4   0   52.25    8.63
  -8  -4   0   38.69    8.84
  -9  -4   0   -4.78   13.43
  -9  -4   0    1.71    7.29
 -10  -4   0    6.72    8.72
 -12   5   0   10.64   10.91
  11  -5   0   15.72    9.25
 -11   5   0   -0.60    7.49
 -11   5   0   16.42    8.71
  10  -5   0   30.46    8.68
  10  -5   0   35.74    6.62
 -10   5   0   48.93   10.23
 -10   5   0   52.41    9.11
   9  -5   0   21.62    5.34
   9  -5   0   29.32    7.15
  -9   5   0   28.47    7.61
  -9   5   0   16.50    4.90
  -9   5   0   20.11    6.70
  -9   5   0   25.78    6.22
   8  -5   0  183.82   15.80
  -8   5   0  189.07   12.23
  -8   5   0  171.93   13.74
  -8   5   0  153.25   11.49
  -8   5   0  157.73   12.94
   7  -5   0  225.26   16.39
   7  -5   0  274.17   16.40
   7  -5   0  288.03   17.29
  -7   5   0  269.54   16.38
  -7   5   0  268.22   13.85
  -7   5   0  271.10   15.20
  -7   5   0  255.10   16.19
  -7   5   0  256.37   11.67
   6  -5   0  186.50   13.63
   6  -5   0  228.09   13.81
  -6   5   0  228.91   13.80
  -6   5   0  218.44   11.83
   5  -5   0  708.63   33.94
   5  -5   0  743.85   34.22
   5  -5   0  717.53   34.24
   5  -5   0  690.07   33.90
   5  -5   0  710.91   32.39
  -5   5   0  738.40   33.45
  -5   5   0  751.65   34.06
   4  -5   0   35.25    4.80
   4  -5   0   25.26    4.52
   4  -5   0   33.14    3.64
   4  -5   0   33.59    5.34
   4  -5   0   29.77    4.89
  -4   5   0   24.30    3.87
  -4   5   0   31.11    5.06
  -4   5   0   37.42    4.45
   3  -5   0 1033.91   45.74
   3  -5   0 1073.70   46.14
   3  -5   0 1001.30   44.91
  -3   5   0 1022.65   44.75
  -3   5   0 1026.75   44.98
  -3   5   0 1040.19   44.10
  -3   5   0 1012.29   46.04
   2  -5   0   26.55    4.72
  -2   5   0   43.87    5.30
  -2   5   0   35.34    2.72
   1  -5   0    2.69    1.43
   1  -5   0   -1.65    1.93
   1  -5   0    0.94    1.00
   1  -5   0    1.97    1.80
  -1   5   0    1.32    1.13
  -1   5   0    2.76    1.96
  -1   5   0    2.64    2.50
   0  -5   0   98.56    5.34
   0  -5   0  103.01    7.23
   0  -5   0  108.69    7.00
   0  -5   0  110.49    6.14
   0   5   0   96.91    5.98
   0   5   0   97.39    6.79
   0   5   0  106.47    5.69
  -1  -5   0  448.58   21.61
  -1  -5   0  431.70   18.31
  -1  -5   0  409.58   18.09
  -1  -5   0  457.14   20.43
   1   5   0  445.56   21.11
   1   5   0  421.83   20.06
   1   5   0  430.21   19.27
   1   5   0  435.19   20.25
  -2  -5   0  805.50   37.35
  -2  -5   0  786.82   35.98
   2   5   0  810.67   36.81
   2   5   0  853.09   36.03
   2   5   0  851.28   35.66
   2   5   0  845.51   35.20
   2   5   0  825.54   34.48
   2   5   0  877.98   37.75
  -3  -5   0  190.48   11.74
  -3  -5   0  131.58   12.02
  -3  -5   0  170.86   10.45
  -3  -5   0  154.51    8.42
   3   5   0  173.85    7.82
   3   5   0  166.03   10.53
   3   5   0  167.66    8.44
   3   5   0  169.96    8.03
   3   5   0  170.99    7.85
  -4  -5   0  195.37   15.84
  -4  -5   0  227.18   12.96
  -4  -5   0  200.45   10.00
   4   5   0  230.09   13.03
  -5  -5   0  292.08   16.93
  -5  -5   0  312.18   19.49
  -5  -5   0  267.76   20.88
   5   5   0  303.24   16.49
  -6  -5   0   48.31    9.72
  -6  -5   0   31.10    6.35
  -6  -5   0   23.86    9.42
   6   5   0   41.98    5.88
   6   5   0   34.44    3.60
  -7  -5   0   82.74   14.35
  -7  -5   0   68.13   14.78
   7   5   0   92.08    9.29
  -8  -5   0  -15.06   12.07
  -8  -5   0    0.51   13.72
  -8  -5   0    5.28    5.50
   8   5   0   -3.88    6.13
  -9  -5   0   18.15   16.08
   9   5   0   25.41    8.55
  11  -6   0   22.73    6.90
 -11   6   0   35.66   10.80
 -11   6   0   23.86    8.99
  10  -6   0   -4.85    5.04
 -10   6   0    0.45    6.48
 -10   6   0   -0.73    7.81
   9  -6   0  140.13   11.45
   9  -6   0  111.08   13.82
  -9   6   0  119.45   10.95
  -9   6   0  121.18    9.09
  -9   6   0  136.92   12.88
   8  -6   0   11.33    6.11
   8  -6   0   10.90    5.13
  -8   6   0   14.68    3.76
  -8   6   0   16.90    6.08
  -8   6   0   10.05    4.39
  -8   6   0    8.66    5.65
   7  -6   0  112.31   10.44
  -7   6   0  115.05    6.99
  -7   6   0  124.08    8.48
  -7   6   0  133.94   10.44
   6  -6   0  610.76   29.74
   6  -6   0  595.13   29.58
  -6   6   0  590.18   29.36
  -6   6   0  586.98   35.15
  -6   6   0  565.69   26.47
   5  -6   0  410.97   19.01
   5  -6   0  385.42   20.85
   5  -6   0  397.27   21.16
   5  -6   0  429.70   21.61
  -5   6   0  369.67   19.16
   4  -6   0  947.32   44.71
   4  -6   0 1006.63   45.63
   4  -6   0 1045.52   46.07
  -4   6   0  985.64   44.29
  -4   6   0 1017.33   44.51
  -4   6   0 1020.48   43.94
   3  -6   0   26.58    4.24
   3  -6   0   27.09    3.99
  -3   6   0   23.04    4.91
  -3   6   0   27.06    3.28
   2  -6   0  266.53   14.62
   2  -6   0  254.49   12.96
   2  -6   0  272.01   15.15
  -2   6   0  275.98   19.60
  -2   6   0  276.51   15.34
  -2   6   0  271.75   12.39
  -2   6   0  276.22   13.94
   1  -6   0   93.01    5.12
   1  -6   0   99.02    5.88
  -1   6   0  106.15    7.78
  -1   6   0  101.17    7.80
  -1   6   0   99.58    6.52
   0  -6   0   96.31    5.89
   0  -6   0   78.21    6.80
   0  -6   0   90.50    5.09
   0   6   0   88.63    5.46
   0   6   0   90.74    7.74
   0   6   0   95.88    7.13
   0   6   0   94.84    6.04
  -1  -6   0  440.44   20.50
  -1  -6   0  499.06   24.50
  -1  -6   0  468.72   24.36
   1   6   0  526.01   23.25
   1   6   0  490.13   22.39
   1   6   0  518.95   22.14
  -2  -6   0   -1.61    2.06
  -2  -6   0    3.96    3.65
   2   6   0   -1.09    1.40
   2   6   0    4.54    2.79
   2   6   0   -0.12    1.82
   2   6   0   -3.42    1.84
   2   6   0   -2.43    3.07
  -3  -6   0  204.73   13.53
  -3  -6   0  168.62   14.33
  -3  -6   0  196.83   12.17
   3   6   0  221.23    9.95
   3   6   0  192.88    9.60
   3   6   0  208.84    9.99
   3   6   0  203.51   11.05
  -4  -6   0  300.64   21.74
  -4  -6   0  329.93   18.63
  -4  -6   0  371.66   21.61
   4   6   0  344.00   16.57
   4   6   0  360.02   18.94
  -5  -6   0   50.97   11.29
  -5  -6   0   38.73    6.20
   5   6   0   29.03    6.00
   5   6   0   33.63    4.69
  -6  -6   0   70.58   12.54
  -6  -6   0   54.67    8.00
  -6  -6   0   46.66   12.42
   6   6   0   49.47    5.39
  -7  -6   0   19.52   11.62
  -7  -6   0   -1.36   11.07
  -7  -6   0   -1.24    4.79
  -8  -6   0   63.31   18.67
  -8  -6   0   60.94   16.25
   8   6   0   71.80   12.92
  -9  -6   0   49.08   20.42
  11  -7   0   -5.18    6.70
 -11   7   0   -3.43    8.32
 -11   7   0   12.50   10.71
  10  -7   0    8.56    7.83
  10  -7   0    9.66    6.34
 -10   7   0   21.12    7.22
 -10   7   0   15.18    7.99
 -10   7   0   14.25    8.32
 -10   7   0   11.15   12.25
   9  -7   0    5.46    6.13
  -9   7   0    4.96    4.26
  -9   7   0   -1.08    7.17
  -9   7   0    1.66    5.52
   8  -7   0  171.50   13.39
   8  -7   0  170.49   13.95
   8  -7   0  173.34   14.83
  -8   7   0  167.43   13.42
  -8   7   0  170.63   11.08
  -8   7   0  155.73   11.82
  -8   7   0  176.42   14.53
   7  -7   0   68.78    8.97
   7  -7   0   52.17    8.44
  -7   7   0   73.74    9.82
  -7   7   0   58.61    6.79
  -7   7   0   59.42    6.05
   6  -7   0  331.42   19.54
   6  -7   0  355.48   20.03
  -6   7   0  335.17   17.26
  -6   7   0  327.22   18.41
  -6   7   0  368.16   20.41
  -6   7   0  303.25   17.49
   5  -7   0  118.56    9.29
   5  -7   0  101.64    8.72
  -5   7   0   96.30    7.68
  -5   7   0  101.72    8.39
  -5   7   0  109.81    8.07
   4  -7   0   16.14    6.18
   4  -7   0   29.68    5.42
   4  -7   0   23.11    4.32
  -4   7   0   17.39    3.75
  -4   7   0   23.83    3.76
   3  -7   0  718.40   33.47
  -3   7   0  761.62   32.64
  -3   7   0  766.00   34.39
   2  -7   0   53.44    6.93
   2  -7   0   42.46    3.67
   2  -7   0   40.42    5.63
  -2   7   0   50.13    6.96
  -2   7   0   40.67    6.28
  -2   7   0   45.53    5.37
  -2   7   0   34.72    3.12
   1  -7   0   45.11    2.72
   1  -7   0   49.94    6.81
   1  -7   0   60.27    7.18
   1  -7   0   47.73    5.33
   1  -7   0   47.57    2.44
   1  -7   0   43.21    4.06
  -1   7   0   54.85    6.95
  -1   7   0   58.45    7.15
   0  -7   0    3.97    2.01
   0  -7   0    6.51    3.12
   0  -7   0    4.73    2.03
   0  -7   0    4.86    3.14
   0   7   0    1.20    2.02
   0   7   0    6.64    2.79
   0   7   0    5.46    2.30
  -1  -7   0  106.31    9.10
  -1  -7   0   97.05    8.82
   1   7   0  111.03   13.01
   1   7   0   99.54    7.78
   1   7   0  111.96    6.95
   1   7   0  108.54    7.34
  -2  -7   0   37.93    5.09
  -2  -7   0   35.38    6.79
   2   7   0   42.12    5.92
   2   7   0   38.64    4.87
   2   7   0   33.87    3.97
  -3  -7   0  166.79   14.65
  -3  -7   0  166.53   13.36
  -3  -7   0  162.94   10.12
   3   7   0  184.80    9.05
   3   7   0  180.07   11.18
   3   7   0  172.14    9.31
  -4  -7   0  372.76   22.78
  -4  -7   0  312.29   24.56
  -4  -7   0  435.03   24.25
   4   7   0  370.96   19.54
   4   7   0  425.65   21.98
   4   7   0  418.81   18.28
  -5  -7   0   26.24    9.88
  -5  -7   0   33.12    6.10
  -5  -7   0   17.64    7.70
   5   7   0   21.07    5.08
  -6  -7   0   -3.51   11.14
  -6  -7   0   -3.42    7.89
  -6  -7   0   -0.67    5.20
  -7  -7   0   27.57   14.33
  -7  -7   0   35.28   16.72
  -7  -7   0   30.08    7.23
  -8  -7   0   -9.39   17.13
  11  -8   0    1.97   10.17
  11  -8   0   -2.11    7.50
 -11   8   0  -16.76    8.43
  10  -8   0    7.48    8.01
 -10   8   0    4.97    9.21
 -10   8   0   -0.28    7.30
   9  -8   0   17.04    7.88
   9  -8   0   11.47    8.00
  -9   8   0   16.51    7.29
  -9   8   0   25.02    9.25
   8  -8   0   -1.27    5.96
  -8   8   0    5.30    6.14
  -8   8   0   -2.78    4.16
  -8   8   0    9.83    5.63
  -8   8   0   -5.28    4.37
   7  -8   0   61.05    9.42
   7  -8   0   48.47    8.41
   7  -8   0   65.00    8.96
  -7   8   0   65.36    7.78
  -7   8   0   47.43    7.74
  -7   8   0   63.46    9.80
  -7   8   0   65.35    8.51
   6  -8   0   21.99    5.95
   6  -8   0   21.60    6.32
   6  -8   0   25.07    5.65
  -6   8   0   22.84    4.88
  -6   8   0   17.46    6.13
   5  -8   0  127.19   10.59
   5  -8   0  100.82   10.41
   5  -8   0  112.60   10.06
   5  -8   0  108.51    9.22
  -5   8   0  117.06    9.01
  -5   8   0  118.74   10.73
   4  -8   0  346.71   19.42
   4  -8   0  352.40   19.63
   4  -8   0  337.26   18.17
  -4   8   0  379.45   20.98
  -4   8   0  350.19   18.79
   3  -8   0  681.38   31.66
   3  -8   0  600.42   28.84
  -3   8   0  634.78   30.26
  -3   8   0  642.66   28.14
   2  -8   0  955.67   43.91
   2  -8   0  975.20   42.77
   2  -8   0  965.08   44.02
   2  -8   0  873.05   39.99
  -2   8   0  946.39   42.40
  -2   8   0  951.93   44.18
  -2   8   0  929.19   39.83
   1  -8   0    2.41    3.11
   1  -8   0    0.48    2.29
   1  -8   0   -1.30    3.30
   1  -8   0    3.11    2.66
  -1   8   0   -4.87    4.12
  -1   8   0    0.58    1.94
  -1   8   0    0.91    2.14
   0  -8   0  629.27   28.50
   0  -8   0  541.32   27.35
   0  -8   0  534.82   24.83
   0  -8   0  545.22   28.40
   0   8   0  522.32   26.90
   0   8   0  543.82   24.89
   0   8   0  549.20   29.50
   0   8   0  560.25   26.12
  -1  -8   0   87.71   10.29
  -1  -8   0   71.79    3.47
  -1  -8   0   77.16    9.34
  -1  -8   0   82.16    7.64
   1   8   0   74.16    6.06
   1   8   0   72.37    7.09
   1   8   0   88.39   10.86
   1   8   0   72.11    6.68
  -2  -8   0    3.97    4.44
  -2  -8   0    4.66    5.32
   2   8   0   -0.68    4.41
   2   8   0   -0.47    2.73
  -3  -8   0   40.14    9.61
  -3  -8   0   40.26    5.69
   3   8   0   42.57    4.96
  -4  -8   0    2.02    8.26
  -4  -8   0   24.63    8.17
  -4  -8   0    7.63    3.80
  -5  -8   0    0.18    7.20
  -6  -8   0   14.73    9.65
  -6  -8   0   17.29   13.95
  -7  -8   0    7.25   16.71
  -7  -8   0   29.40   14.23
   7   8   0   20.27   13.33
 -11   9   0    1.30   13.47
 -11   9   0   13.96    8.85
 -11   9   0    4.92    9.82
  10  -9   0    2.00    8.68
  10  -9   0    5.10    7.80
  10  -9   0    0.69    9.16
 -10   9   0    0.49    6.05
 -10   9   0   10.22    9.65
 -10   9   0   -6.73    7.73
   9  -9   0   -4.56    7.13
  -9   9   0    5.53    4.24
  -9   9   0    8.06    6.53
  -9   9   0    9.79    5.71
   8  -9   0    1.23    6.48
   8  -9   0    9.92    6.03
   8  -9   0    8.98    6.14
  -8   9   0    5.79    5.14
  -8   9   0    0.45    8.02
   7  -9   0   12.48    5.47
   7  -9   0    5.74    5.62
  -7   9   0    2.34    7.26
  -7   9   0    9.83    4.58
   6  -9   0  151.07   22.54
   6  -9   0  138.24   11.45
   6  -9   0  163.21   13.12
  -6   9   0  142.78   13.35
  -6   9   0  151.31   12.85
   5  -9   0   30.91    7.29
   5  -9   0   44.95    6.72
   5  -9   0   42.65    7.15
   5  -9   0   34.92    8.05
  -5   9   0   38.95    6.10
  -5   9   0   37.47    8.16
   4  -9   0  840.94   41.47
   4  -9   0  861.42   41.57
  -4   9   0  896.01   40.93
  -4   9   0  897.99   43.08
   3  -9   0  159.37   11.26
   3  -9   0  152.38   13.65
   3  -9   0  152.50   12.28
  -3   9   0  152.52   10.76
  -3   9   0  135.55   12.20
  -3   9   0  156.65    8.64
   2  -9   0   17.10    4.61
   2  -9   0   18.73    2.53
   2  -9   0   19.53    2.10
   2  -9   0   21.91    5.52
  -2   9   0   14.54    5.20
  -2   9   0   17.13    2.55
   1  -9   0  738.00   36.95
   1  -9   0  758.75   34.15
   1  -9   0  764.03   36.31
  -1   9   0  753.96   34.85
  -1   9   0  692.85   35.85
  -1   9   0  767.94   36.65
   0  -9   0   91.01    9.08
   0  -9   0   92.31    9.50
   0  -9   0   81.96    5.93
   0  -9   0   69.27    5.14
   0   9   0   96.16    9.22
   0   9   0   88.59    7.18
   0   9   0   81.29    9.28
   0   9   0   88.88    8.54
  -1  -9   0   18.90    5.84
  -1  -9   0   25.11    6.56
  -1  -9   0   22.30    5.40
   1   9   0   21.17    4.19
   1   9   0   24.81    5.01
   1   9   0   15.36    7.99
  -2  -9   0    6.59    5.17
  -2  -9   0   13.85    6.95
  -2  -9   0    9.88    4.66
   2   9   0   10.52    6.34
  -3  -9   0  170.46   15.78
  -3  -9   0  151.81   17.13
   3   9   0  178.10   14.13
   3   9   0  200.41   11.39
  -4  -9   0    2.90    7.75
  -4  -9   0    1.19   10.90
   4   9   0   -8.67    5.15
  -5  -9   0    4.29    8.39
  -5  -9   0    2.91   11.63
   5   9   0    1.68    6.05
  -6  -9   0   20.85   12.40
  -6  -9   0   16.68   15.88
  -7  -9   0   -2.54   19.00
  10 -10   0   -4.60    8.69
 -10  10   0   12.12   10.81
 -10  10   0   -3.07    7.13
 -10  10   0   -6.37    8.24
   9 -10   0    2.78    7.39
  -9  10   0   -1.05    6.13
   8 -10   0    2.44    6.67
  -8  10   0    2.10    6.47
  -8  10   0  -14.78    6.99
  -8  10   0    0.39    5.51
   7 -10   0   -2.09    6.23
   7 -10   0    3.98    5.35
  -7  10   0    2.75    6.55
  -7  10   0    9.22    5.51
   6 -10   0   10.65    5.64
   6 -10   0   16.36    6.42
   6 -10   0   18.82    6.85
  -6  10   0   16.84    5.68
  -6  10   0   19.21    7.69
   5 -10   0  220.97   17.83
   5 -10   0  179.38   12.79
  -5  10   0  196.96   13.75
  -5  10   0  229.88   17.23
   4 -10   0    6.70    3.85
   4 -10   0   14.22    4.78
   4 -10   0   14.14    6.06
  -4  10   0    7.54    3.29
  -4  10   0    7.09    5.36
  -4  10   0    9.19    4.53
   3 -10   0  184.17    9.79
   3 -10   0  234.29   16.18
   3 -10   0  160.90   12.31
   3 -10   0  222.18   14.07
   3 -10   0  205.51   14.58
  -3  10   0  234.11   22.43
  -3  10   0  215.52   13.56
  -3  10   0  201.53   10.45
   2 -10   0  255.26   15.16
   2 -10   0  256.23   16.86
   2 -10   0  242.54   16.32
  -2  10   0  257.14   15.37
  -2  10   0  240.95   11.87
   1 -10   0  240.87   19.70
   1 -10   0  251.50   16.92
   1 -10   0  265.48   14.30
   1 -10   0  252.01   19.85
  -1  10   0  258.50   15.27
   0 -10   0    0.74    4.94
   0 -10   0    2.52    4.68
   0 -10   0   -6.83    4.39
   0 -10   0    3.10    2.20
   0  10   0   -0.57    3.84
  -1 -10   0    6.87    5.32
  -1 -10   0   -0.33    4.93
  -1 -10   0   -0.16    5.74
   1  10   0   -4.43    5.55
   1  10   0    1.88    5.55
   1  10   0   -4.30    4.58
  -2 -10   0  123.10   18.54
  -2 -10   0  115.87   13.70
  -3 -10   0   19.05    9.08
  -3 -10   0   27.04   11.56
   3  10   0   25.47    7.72
  -4 -10   0   12.60   12.57
  -4 -10   0    8.42   10.21
   4  10   0    3.18    7.67
  -5 -10   0   12.93   14.99
  -5 -10   0   -6.59   10.81
  -6 -10   0    5.10   18.54
  10 -11   0    5.26   15.31
 -10  11   0   40.79   13.75
 -10  11   0    7.92    9.41
 -10  11   0   17.15   11.45
   9 -11   0   23.91    9.67
  -9  11   0    3.80   11.13
   8 -11   0    9.66    8.35
   8 -11   0    7.09    9.17
  -8  11   0   13.12    7.73
  -8  11   0   10.09    7.19
  -8  11   0    6.03    9.94
  -8  11   0   -1.45    6.63
   7 -11   0   -1.27    7.65
  -7  11   0    0.20    8.76
  -7  11   0    0.49    5.84
   6 -11   0   22.55    6.53
   6 -11   0   30.71    7.78
   6 -11   0   19.39    7.85
  -6  11   0   19.41    8.01
  -6  11   0   27.53    6.77
   5 -11   0   14.42    5.10
   5 -11   0   20.29   11.03
   5 -11   0   13.55    6.54
  -5  11   0   23.00    5.87
  -5  11   0   14.25    7.75
   4 -11   0   27.91    7.25
   4 -11   0   26.26    7.89
   4 -11   0   37.88    7.36
  -4  11   0   23.81    6.58
  -4  11   0   29.54    4.45
   3 -11   0   47.17    7.84
   3 -11   0   30.05    3.32
   3 -11   0   36.04    3.91
   3 -11   0   34.90    8.36
  -3  11   0   39.73    4.18
  -3  11   0   38.64    8.52
   2 -11   0  466.72   27.25
   2 -11   0  521.77   27.80
   2 -11   0  486.49   25.00
   1 -11   0   -6.33    4.38
   1 -11   0    4.60    5.92
   1 -11   0   -2.45    5.49
   1 -11   0    2.47    3.72
  -1  11   0    4.71    5.61
  -1  11   0   -0.69    2.11
   0 -11   0   -8.52    6.62
   0 -11   0   19.01    7.00
   0 -11   0   10.68    6.83
   0 -11   0    4.53    3.91
   0  11   0   23.28    9.29
  -1 -11   0   68.51   12.84
  -1 -11   0   69.13   11.65
   1  11   0   65.21    8.64
   2  11   0   84.36    9.00
   2  11   0   80.88   11.78
   2  11   0   77.93   10.61
  -3 -11   0   15.90   12.96
   3  11   0   19.03    5.21
  -4 -11   0   -7.92   15.28
   4  11   0    7.47    9.49
  -5 -11   0    3.45   21.59
   9 -12   0    3.81   10.33
   9 -12   0   13.73   11.92
  -9  12   0   -4.19   10.52
   8 -12   0   10.95    8.52
   8 -12   0    4.17    8.96
   8 -12   0   15.75    8.61
  -8  12   0   33.73    8.72
   7 -12   0   10.39    9.66
   7 -12   0    7.69    7.46
  -7  12   0   15.23    8.00
  -7  12   0    5.29    9.31
   6 -12   0   30.59    8.39
   6 -12   0    6.10    6.57
   6 -12   0   11.41    7.62
   6 -12   0    8.81    8.42
  -6  12   0   13.50    8.64
   5 -12   0   -1.51    6.98
   5 -12   0    8.82    7.26
   5 -12   0  -10.43    6.24
   4 -12   0   -0.22    7.47
   4 -12   0   -2.63    6.50
   4 -12   0   -1.72    5.86
  -4  12   0   -0.72    5.55
   3 -12   0   75.60   12.15
   3 -12   0  118.47   11.71
   3 -12   0   83.37   11.45
   3 -12   0   97.05   10.62
  -3  12   0   96.59   12.86
   2 -12   0    9.48    6.76
   2 -12   0   17.92    5.18
   2 -12   0   15.10    7.40
   2 -12   0   12.91    7.62
   1 -12   0   40.95    9.45
   1 -12   0   24.87    5.07
   1 -12   0   18.25    8.17
   1 -12   0   36.10    8.79
  -1  12   0   37.46    8.05
  -1  12   0   39.13    7.77
   0 -12   0   26.74    9.66
   0 -12   0   52.81   10.95
   0  12   0   39.16    8.00
   0  12   0   25.46    8.77
  -1 -12   0   58.36   13.95
  -1 -12   0   68.44   13.92
   1  12   0   85.69   10.27
  -2 -12   0    2.56   11.78
  -3 -12   0   14.20   16.12
  -8  13   0   14.85   11.76
   7 -13   0   -5.00    8.44
   7 -13   0    4.90   10.67
   7 -13   0    0.72    9.36
  -7  13   0    0.58   10.78
  -7  13   0    7.11    8.64
   6 -13   0  -10.43    9.11
   6 -13   0    6.79   10.79
   6 -13   0    9.17    7.04
  -6  13   0    2.37   17.38
  -6  13   0   15.70    8.81
  -6  13   0   12.56    7.71
   5 -13   0   10.14    9.13
   5 -13   0    6.80    8.62
  -5  13   0    5.31    6.96
   4 -13   0  -11.42    6.04
   4 -13   0   -7.41    6.59
   4 -13   0    5.70    8.66
  -4  13   0   -3.40    8.24
   3 -13   0    6.24    7.86
   3 -13   0   19.86    8.52
   3 -13   0   -0.67    9.30
   3 -13   0    7.63    6.64
  -3  13   0   -2.48    5.63
   2 -13   0    3.34   10.00
   2 -13   0   -2.03    9.62
  -2  13   0    4.79    5.92
   1 -13   0    3.71    8.73
   1 -13   0   11.50    9.63
  -1  13   0   -4.14    6.95
   0 -13   0   83.81   14.63
   0 -13   0   63.34   13.59
   0  13   0   74.77   12.65
   0  13   0   93.99   12.07
  -1 -13   0   -5.84   12.03
   1  13   0    1.03    7.24
  -2 -13   0    3.59   15.31
   2  13   0   21.19    8.48
   6 -14   0   -6.37   10.23
  -6  14   0   13.12   10.07
  -5  14   0   26.15   10.43
   4 -14   0   -1.28   11.75
   4 -14   0    9.67   10.08
   4 -14   0   17.41   10.66
   4 -14   0    1.06    8.05
  -4  14   0  -13.10    9.88
   3 -14   0    0.92   10.84
   3 -14   0    9.44    8.25
   3 -14   0   -0.72    9.36
   3 -14   0   11.20   11.33
  -3  14   0   -4.06    7.95
  -3  14   0   -5.60    9.95
   2 -14   0   -9.73    9.61
  -2  14   0    5.91    7.88
   1 -14   0   -5.16   10.98
   0 -14   0   12.47   12.66
   0 -14   1   11.76   12.61
   1 -14   1   34.74   12.21
  -2  14  -1    7.92    7.84
  -3  14  -1    3.25    7.24
   3 -14   1  -12.12    8.43
   3 -14   1  -15.51   10.86
   3 -14   1   10.67   10.38
   4 -14   1   78.45   14.96
   4 -14   1   53.30   12.57
   5 -14   1   14.45   20.81
   5 -14   1    7.34   10.60
  -6  14  -1   40.82   11.38
   6 -14   1   39.07   13.01
   2  13  -1    1.56    8.57
   2  13  -1   -2.14    6.88
  -2 -13   1    6.79   14.77
   1  13  -1   -1.64    7.04
  -1 -13   1    6.75   11.82
   0  13  -1  -10.44    6.73
   0 -13   1   -3.89   15.18
   0 -13   1   14.19    9.78
  -1  13  -1   16.46    9.75
  -1  13  -1   23.96    7.65
   1 -13   1   28.04    8.95
   1 -13   1   12.78    9.36
   1 -13   1   17.62    8.47
   1 -13   1   12.33    9.62
  -2  13  -1    3.14    5.97
   2 -13   1   21.27   14.64
  -3  13  -1    6.70    6.61
   3 -13   1    8.38    6.66
   3 -13   1    9.87    9.19
   3 -13   1   16.38    8.50
   4 -13   1    4.65    8.34
   4 -13   1   24.39    8.31
   4 -13   1   18.88    9.89
   5 -13   1   35.50   10.18
   5 -13   1   19.17   13.06
   5 -13   1   35.97   10.92
  -6  13  -1    6.65    7.40
  -6  13  -1  -18.29   10.21
   6 -13   1    6.49   14.17
   6 -13   1   -9.99    9.23
   6 -13   1  -17.39    6.68
  -7  13  -1    8.47   11.49
   7 -13   1   28.49   11.13
  -8  13  -1  -16.01   12.57
  -4 -12   1   19.46   19.74
   3  12  -1   26.95    9.93
  -3 -12   1   25.55   14.53
  -2 -12   1   16.08   12.39
   1  12  -1  -10.21    5.52
  -1 -12   1    3.39    9.37
  -1 -12   1  -14.61    8.61
   0  12  -1  116.89   12.17
   0 -12   1   87.79    6.35
   0 -12   1  104.25   14.80
   0 -12   1  132.99   20.70
  -1  12  -1    2.03    6.50
   1 -12   1    7.90    7.40
   1 -12   1   -0.47    6.46
   1 -12   1   -6.65    6.94
   1 -12   1   -0.62    6.75
  -2  12  -1   20.68    3.72
   2 -12   1   27.98    8.53
   2 -12   1   23.01    8.38
   2 -12   1   20.78    7.75
   2 -12   1   21.63    5.77
  -3  12  -1   77.83   12.67
   3 -12   1   76.90   11.98
   3 -12   1   52.30   10.55
   3 -12   1   64.93   10.62
   3 -12   1   58.74    8.98
  -4  12  -1   13.80    6.26
   4 -12   1    1.71    6.96
   4 -12   1    3.44    6.42
  -5  12  -1   13.51    6.44
   5 -12   1    4.47    7.62
   5 -12   1   11.58    7.62
   5 -12   1   16.62    7.12
  -6  12  -1    5.48    8.10
   6 -12   1    4.25   13.36
   6 -12   1   -0.16    6.31
   6 -12   1  -17.20    8.03
  -7  12  -1    2.74    7.15
  -7  12  -1    6.01    8.89
   7 -12   1   -8.49    6.88
  -8  12  -1   12.19    8.76
  -8  12  -1   29.49   11.99
   8 -12   1    5.19    8.72
   8 -12   1    0.81    8.55
   8 -12   1   14.22    9.14
  -9  12  -1    1.80   11.23
   9 -12   1   23.04   11.20
  -5 -11   1   28.09   19.00
   4  11  -1    9.35    8.36
  -4 -11   1   12.37   10.49
  -4 -11   1   22.74   14.97
   3  11  -1   23.29    5.49
   3  11  -1   30.63    8.77
  -3 -11   1   16.64   12.50
   2  11  -1    7.79    5.09
   2  11  -1   10.54    7.65
  -2 -11   1    9.68    6.79
  -2 -11   1    9.89    9.82
   1  11  -1  229.94   14.90
  -1 -11   1  147.69   15.25
  -1 -11   1  230.53   17.69
  -1 -11   1  161.48   15.22
   0  11  -1    1.14    5.57
   0 -11   1    7.66    6.14
   0 -11   1    5.67    6.30
  -1  11  -1  170.27   13.74
  -1  11  -1  152.45   10.21
   1 -11   1  142.62   10.50
   1 -11   1  149.76   13.69
   1 -11   1  145.02   14.68
   1 -11   1  164.39   13.42
  -2  11  -1   33.77    3.90
  -2  11  -1   28.01    6.02
  -2  11  -1   24.22    4.62
   2 -11   1   34.71    6.52
   2 -11   1   21.51    7.77
  -3  11  -1  119.43   12.06
   3 -11   1   94.63    5.87
   3 -11   1  102.82    7.01
   3 -11   1  117.91   12.13
   3 -11   1  115.33   12.56
  -4  11  -1   14.86    5.91
  -4  11  -1   19.65    7.42
   4 -11   1   18.68    5.80
   4 -11   1    6.44    6.83
   4 -11   1   11.28    4.62
  -5  11  -1    0.02    4.19
  -5  11  -1   -2.48    6.09
   5 -11   1    1.68    4.83
   5 -11   1    4.96    6.20
  -6  11  -1   23.23    8.52
  -6  11  -1   28.16    6.89
   6 -11   1   22.45    8.04
   6 -11   1   14.03    5.81
   6 -11   1   27.88    8.82
  -7  11  -1   33.17   10.42
  -7  11  -1   59.03   12.01
   7 -11   1   34.56    8.61
   7 -11   1   51.15   11.42
  -8  11  -1   16.80    9.05
  -8  11  -1   16.78    7.33
   8 -11   1    0.94    7.49
   8 -11   1   12.57    7.89
   9 -11   1   33.14   10.81
 -10  11  -1   17.83    9.82
 -10  11  -1    3.23    8.58
 -10  11  -1    4.84   12.24
 -10  11  -1   19.84   13.94
  10 -11   1   17.87   16.90
  -6 -10   1   10.15   18.63
   5  10  -1    5.76    8.58
  -5 -10   1    3.48   10.31
  -5 -10   1   19.55   14.81
   4  10  -1    3.25    4.65
   4  10  -1    5.44    6.59
  -4 -10   1   -5.88    7.78
  -4 -10   1   -7.45   11.25
   3  10  -1   39.01   10.25
  -3 -10   1   34.91    9.01
  -3 -10   1   34.74   12.01
  -2 -10   1  204.58   15.98
  -2 -10   1  182.44   17.15
   1  10  -1   13.50    5.84
   1  10  -1   24.93    5.93
  -1 -10   1    3.41    5.27
  -1 -10   1   27.92    7.69
  -1 -10   1   14.37    6.34
   0  10  -1  218.27   15.66
   0  10  -1  249.80   15.48
   0 -10   1  227.72   16.05
   0 -10   1  235.36   15.71
   0 -10   1  218.26   12.04
   0 -10   1  223.18   16.23
  -1  10  -1   11.64    3.92
  -1  10  -1    5.61    4.20
   1 -10   1    8.25    5.21
   1 -10   1   13.52    4.63
   1 -10   1   10.57    4.03
  -2  10  -1   98.94    6.55
   2 -10   1  112.78    9.52
   2 -10   1  117.22   10.72
   2 -10   1   97.17   11.34
   2 -10   1  103.34    5.08
  -3  10  -1    2.65    3.67
   3 -10   1   -1.76    4.70
   3 -10   1    1.51    4.34
   3 -10   1   -1.91    2.13
   4 -10   1   62.65    9.57
   4 -10   1   75.83    9.90
   4 -10   1   73.29    7.39
  -5  10  -1   32.22    7.89
  -5  10  -1   27.54    6.10
   5 -10   1   46.96    6.59
   5 -10   1   43.30    8.03
  -6  10  -1    3.58    4.16
  -6  10  -1    6.95    4.88
  -6  10  -1   12.56    7.15
   6 -10   1    3.96    6.81
   6 -10   1   15.20    5.77
   6 -10   1    8.63    5.35
  -7  10  -1   12.79    7.69
  -7  10  -1   10.62    5.37
   7 -10   1    5.12    7.11
   7 -10   1    4.95    6.25
   7 -10   1   10.35    6.36
  -8  10  -1    8.98    8.26
  -8  10  -1    4.69    6.60
  -8  10  -1    4.46    5.28
   8 -10   1    1.44    6.71
  -9  10  -1    7.18    8.13
  -9  10  -1    6.72    6.29
   9 -10   1    5.87    7.40
 -10  10  -1   34.05   11.17
 -10  10  -1   22.67   11.52
 -10  10  -1   13.65    9.11
  10 -10   1   14.31   10.72
  10 -10   1   -4.71   11.24
  -7  -9   1    6.90   22.30
  -7  -9   1   10.89   15.15
  -6  -9   1    0.40   14.63
   5   9  -1   -5.58    6.19
  -5  -9   1    2.36   11.75
  -5  -9   1   -4.79    7.59
   4   9  -1    7.04    2.50
   4   9  -1   17.33    6.38
  -4  -9   1    8.06   10.47
   3   9  -1  111.78    8.27
  -3  -9   1   94.01   13.86
  -2  -9   1  178.33   13.88
  -2  -9   1  157.19   11.82
  -2  -9   1  183.57   15.08
   1   9  -1  128.82   11.63
   1   9  -1  139.85    9.22
   1   9  -1  125.62    9.74
  -1  -9   1  125.67   10.53
  -1  -9   1  131.13   11.61
  -1  -9   1  134.12   11.92
   0   9  -1   96.62    7.65
   0   9  -1   70.77    7.13
   0   9  -1   93.30    8.91
   0   9  -1   86.88   10.59
   0  -9   1   80.84    9.37
   0  -9   1   92.66    9.58
   0  -9   1   92.29    6.78
   0  -9   1  105.44    8.90
  -1   9  -1  224.20   15.70
  -1   9  -1  271.14   14.85
   1  -9   1  239.69   14.11
   1  -9   1  291.24   19.20
   1  -9   1  258.65   15.55
   1  -9   1  245.12   16.28
  -2   9  -1  208.91   10.55
  -2   9  -1  216.93   15.02
   2  -9   1  228.00   13.54
   2  -9   1  202.91    9.61
   2  -9   1  216.72   14.84
   2  -9   1  195.49   10.40
   2  -9   1  218.99   14.47
  -3   9  -1  732.71   36.14
  -3   9  -1  697.27   33.69
   3  -9   1  723.99   34.54
   3  -9   1  677.44   35.24
  -4   9  -1   12.06    4.62
  -4   9  -1   12.49    5.21
   4  -9   1   17.90    5.15
   4  -9   1   12.04    5.06
  -5   9  -1  358.90   19.31
  -5   9  -1  344.85   21.64
   5  -9   1  311.82   19.49
   5  -9   1  372.38   20.89
   5  -9   1  323.27   18.85
   5  -9   1  355.92   21.40
  -6   9  -1   10.86    6.35
   6  -9   1    5.13    5.53
   6  -9   1   15.88    6.00
   6  -9   1   12.35    5.08
  -7   9  -1    9.39    4.58
  -7   9  -1   13.76    7.03
   7  -9   1    3.37    5.26
   7  -9   1   11.49    5.57
  -8   9  -1    5.11    4.82
  -8   9  -1    8.53    8.28
   8  -9   1    6.07    6.10
   8  -9   1    0.27    5.75
   8  -9   1   -2.59    5.63
  -9   9  -1   -4.78    7.21
  -9   9  -1    0.48    5.67
  -9   9  -1    1.23    4.48
   9  -9   1   -2.17    6.92
 -10   9  -1   -2.32    7.48
 -10   9  -1   11.41   11.19
  10  -9   1  -16.22    9.00
  10  -9   1   -7.27    7.89
  -8  -8   1    1.28   16.84
   7   8  -1    6.13    6.96
  -7  -8   1   29.36   14.70
  -7  -8   1    0.90   15.64
  -7  -8   1    0.53    6.89
  -6  -8   1   21.80   12.85
  -6  -8   1  -22.12    7.75
   5   8  -1   20.84    4.09
  -5  -8   1    8.18    9.95
  -5  -8   1   28.64    8.94
  -5  -8   1   14.98    5.36
   4   8  -1    3.26    2.96
   4   8  -1    3.60    2.02
  -4  -8   1    7.01    6.35
  -4  -8   1    4.80    8.18
  -4  -8   1    6.67    3.72
  -3  -8   1   72.00   11.36
  -3  -8   1   84.70    7.77
  -3  -8   1   77.02   10.52
   2   8  -1   82.83    9.07
   2   8  -1   93.62    7.55
  -2  -8   1   93.41    9.45
  -2  -8   1   86.52    7.90
  -2  -8   1   82.35   10.92
   1   8  -1  498.34   23.06
   1   8  -1  505.57   25.21
   1   8  -1  439.87   23.31
  -1  -8   1  508.41   25.74
  -1  -8   1  479.95   20.50
  -1  -8   1  482.91   25.86
  -1  -8   1  480.24   24.44
   0   8  -1  281.61   15.14
   0   8  -1  278.86   16.01
   0   8  -1  290.00   14.51
   0   8  -1  277.61   16.51
   0  -8   1  292.00   17.55
   0  -8   1  289.52   16.68
   0  -8   1  293.78   14.55
   0  -8   1  296.46   16.63
  -1   8  -1  202.27   13.28
  -1   8  -1  218.65   12.18
   1  -8   1  189.92    9.15
   1  -8   1  219.04   13.76
   1  -8   1  221.41   13.71
   1  -8   1  206.97    8.84
  -2   8  -1  688.21   31.75
  -2   8  -1  720.63   33.95
  -2   8  -1  669.66   29.57
   2  -8   1  708.33   33.43
   2  -8   1  638.70   29.80
   2  -8   1  675.59   33.61
   2  -8   1  649.46   28.98
   2  -8   1  726.12   35.48
  -3   8  -1  286.07   15.78
  -3   8  -1  296.58   14.08
   3  -8   1  278.68   14.77
   3  -8   1  262.99   16.30
  -4   8  -1  881.89   39.79
  -4   8  -1  836.43   38.33
  -4   8  -1  947.83   42.57
   4  -8   1  810.81   39.24
   4  -8   1  867.52   40.90
   4  -8   1  848.23   42.02
   4  -8   1  867.31   40.58
  -5   8  -1   74.43    7.42
  -5   8  -1   66.66    6.95
   5  -8   1   79.67   10.14
   5  -8   1   71.33    7.66
   5  -8   1   75.69    9.32
  -6   8  -1  159.06   11.54
  -6   8  -1  185.72   14.28
  -6   8  -1  167.97   11.49
   6  -8   1  200.12   13.51
   6  -8   1  175.66   13.69
   6  -8   1  170.41   13.00
  -7   8  -1   10.75    6.73
  -7   8  -1    4.35    5.18
  -7   8  -1    5.33    4.15
   7  -8   1    0.38    5.00
   7  -8   1   -1.62    4.28
   7  -8   1   13.91    5.67
  -8   8  -1   14.89    7.40
  -8   8  -1    7.66    4.31
  -8   8  -1   17.86    4.93
  -8   8  -1    9.73    5.75
   8  -8   1   17.80    6.57
  -9   8  -1    8.49    6.59
  -9   8  -1    2.05    8.37
  -9   8  -1    7.48    5.06
  -9   8  -1   21.08    6.55
   9  -8   1   20.00    7.46
   9  -8   1   -0.85    5.84
 -10   8  -1    4.36    9.73
 -10   8  -1    0.67    6.04
 -10   8  -1   -5.96    6.96
 -10   8  -1   13.50    8.78
  10  -8   1    4.72    8.17
  11  -8   1   21.33   12.10
  11  -8   1   -4.42    8.27
  -8  -7   1   23.90   15.87
  -8  -7   1   17.95   17.09
  -8  -7   1   11.66    7.66
  -7  -7   1   11.41   13.81
  -7  -7   1   32.55   11.90
  -6  -7   1   25.34   10.19
  -6  -7   1   33.91   11.85
  -6  -7   1   26.87    6.38
   5   7  -1   10.61    8.28
   5   7  -1   11.99    4.96
  -5  -7   1    8.31    4.21
  -5  -7   1    7.75    7.88
  -5  -7   1    4.83    8.26
   4   7  -1    8.46    1.63
  -4  -7   1    5.74    7.12
   3   7  -1    3.50    2.44
   3   7  -1    2.63    3.97
  -3  -7   1    2.97    2.81
  -3  -7   1   -7.59    5.06
  -3  -7   1    2.75    3.19
  -3  -7   1   -3.68    3.95
   2   7  -1  297.34   16.52
   2   7  -1  327.22   15.16
   2   7  -1  315.78   16.04
  -2  -7   1  304.01   16.29
  -2  -7   1  297.68   18.57
   1   7  -1    8.70    2.35
   1   7  -1    3.74    2.94
   1   7  -1    3.60    2.92
  -1  -7   1    5.01    1.19
  -1  -7   1    5.10    3.47
  -1  -7   1    3.04    1.51
   0   7  -1  914.29   41.49
   0   7  -1  985.04   43.21
   0  -7   1 1017.18   43.09
   0  -7   1  946.67   43.75
   0  -7   1  905.92   40.06
   0  -7   1  942.66   42.97
   0  -7   1  929.76   41.28
  -1   7  -1   24.05    4.72
  -1   7  -1   24.96    4.44
   1  -7   1   27.14    1.95
   1  -7   1   28.15    5.20
   1  -7   1   22.54    3.15
   1  -7   1   25.76    4.24
   1  -7   1   38.00    5.66
  -2   7  -1  697.61   33.19
  -2   7  -1  664.44   31.73
  -2   7  -1  715.68   30.19
  -2   7  -1  720.51   33.75
   2  -7   1  736.22   34.05
   2  -7   1  648.09   30.56
   2  -7   1  704.51   33.18
  -3   7  -1   51.15    4.28
  -3   7  -1   33.09    4.93
   3  -7   1   53.17    4.98
   3  -7   1   43.37    5.96
  -4   7  -1   31.34    4.59
   4  -7   1   28.57    4.64
   4  -7   1   42.93    5.99
  -5   7  -1  871.20   39.64
   5  -7   1  847.58   40.86
   5  -7   1  919.47   41.82
  -6   7  -1   27.54    5.02
  -6   7  -1   31.32    5.15
  -6   7  -1   35.39    6.91
   6  -7   1   28.74    5.88
   6  -7   1   29.23    6.08
  -7   7  -1   -4.47    4.97
  -7   7  -1   -2.22    3.16
  -7   7  -1    0.86    3.79
   7  -7   1   -2.08    4.41
   7  -7   1    0.90    7.39
  -8   7  -1   16.14    9.01
  -8   7  -1   18.30    3.64
  -8   7  -1    5.78    6.44
  -8   7  -1   14.21    4.65
  -8   7  -1   23.57    5.53
   8  -7   1   20.24    6.04
   8  -7   1   20.28    6.35
   8  -7   1   16.72    5.78
  -9   7  -1   24.07    5.37
  -9   7  -1   29.10    6.78
  -9   7  -1   27.88    8.68
   9  -7   1   21.69    7.84
   9  -7   1   34.64    8.29
 -10   7  -1   -1.60    7.36
  10  -7   1    2.05    6.13
  10  -7   1   -1.76    6.98
 -11   7  -1    4.14   10.65
 -11   7  -1   -3.89    8.22
  11  -7   1   -1.37    6.96
  -9  -6   1   45.07   19.48
   8   6  -1   12.57    6.99
  -8  -6   1   18.91   13.56
  -8  -6   1   14.01   13.52
  -8  -6   1   22.10    8.22
  -7  -6   1   18.37    6.33
  -7  -6   1   10.97   12.84
  -7  -6   1   17.94    9.87
   6   6  -1   43.87    5.05
  -6  -6   1   27.06    9.02
  -6  -6   1   36.55   11.22
  -6  -6   1   34.15    7.39
   5   6  -1   59.84    5.77
   5   6  -1   57.55    7.52
   5   6  -1   53.41    3.85
  -5  -6   1   50.39   10.47
  -5  -6   1   63.18    8.12
  -5  -6   1   49.79    8.80
   4   6  -1  164.71    9.66
  -4  -6   1  148.76   10.90
  -4  -6   1  148.91   14.14
  -4  -6   1  199.81   19.18
  -4  -6   1  167.26    8.99
   3   6  -1   34.33    3.07
   3   6  -1   37.32    3.11
   3   6  -1   35.61    3.84
   3   6  -1   27.78    4.33
  -3  -6   1   36.55    5.32
  -3  -6   1   27.12    5.01
  -3  -6   1   33.66    7.80
   2   6  -1  585.13   27.98
   2   6  -1  621.48   26.51
   2   6  -1  612.67   26.80
   2   6  -1  601.47   27.67
   2   6  -1  593.70   27.51
  -2  -6   1  594.85   28.48
  -2  -6   1  614.89   27.78
  -2  -6   1  609.08   30.09
   1   6  -1  283.86   14.61
   1   6  -1  276.00   13.38
   1   6  -1  285.26   13.99
   1   6  -1  262.57   14.46
   1   6  -1  275.80   14.81
  -1  -6   1  274.26   12.59
  -1  -6   1  277.54   15.59
  -1  -6   1  259.07   14.44
  -1  -6   1  306.00   15.56
  -1  -6   1  272.67   12.04
   0   6  -1   42.64    3.67
   0   6  -1   33.44    4.78
   0   6  -1   26.78    4.16
   0  -6   1   29.09    4.37
   0  -6   1   30.85    3.93
   0  -6   1   24.63    2.59
   0  -6   1   34.39    5.05
  -1   6  -1  440.65   21.17
  -1   6  -1  450.57   20.17
  -1   6  -1  434.34   21.54
   1  -6   1  432.03   18.15
   1  -6   1  384.96   18.82
  -2   6  -1  297.87   16.83
  -2   6  -1  317.91   14.37
  -2   6  -1  346.06   15.86
  -2   6  -1  297.42   16.53
   2  -6   1  315.70   16.52
   2  -6   1  296.41   14.90
   2  -6   1  304.17   17.81
  -3   6  -1 1086.23   47.34
  -3   6  -1 1060.46   45.06
   3  -6   1 1029.18   48.47
   3  -6   1 1013.35   45.86
  -4   6  -1  736.51   33.52
  -4   6  -1  715.54   33.69
   4  -6   1  787.06   35.63
   4  -6   1  748.91   35.16
   4  -6   1  728.25   36.61
   4  -6   1  762.16   34.70
  -5   6  -1  740.71   34.84
  -5   6  -1  676.89   31.86
   5  -6   1  727.57   34.35
   5  -6   1  700.92   35.54
   5  -6   1  758.49   34.41
   5  -6   1  662.50   33.74
  -6   6  -1  183.72   10.48
  -6   6  -1  147.71    9.30
  -6   6  -1  172.17   12.80
   6  -6   1  159.84   14.79
   6  -6   1  172.21   14.82
   6  -6   1  166.96   12.08
  -7   6  -1   -4.85    3.86
  -7   6  -1    0.81    2.90
  -7   6  -1    1.10    2.43
  -7   6  -1   -0.77    3.18
   7  -6   1   -2.47    4.06
   7  -6   1   -7.48    3.39
   7  -6   1   -1.61    5.48
   7  -6   1    1.70    3.81
  -8   6  -1  134.65   11.49
  -8   6  -1  130.71    8.79
  -8   6  -1  111.84    9.63
   8  -6   1  112.56   13.45
   8  -6   1  102.18   12.34
   8  -6   1  114.15   10.68
  -9   6  -1    4.82    5.97
  -9   6  -1    5.72    6.63
  -9   6  -1   11.30    6.26
   9  -6   1   18.07    7.91
   9  -6   1    9.37    5.38
 -10   6  -1    0.16    7.98
 -10   6  -1    4.79    6.37
 -10   6  -1    6.73    5.55
  10  -6   1  -11.16    4.88
 -11   6  -1   -4.17    7.78
 -11   6  -1    5.79    9.91
  11  -6   1   -6.73    8.75
  11  -6   1   -0.40    6.38
   9   5  -1    2.46    7.38
  -9  -5   1    5.55   16.00
  -9  -5   1    5.79    7.76
   8   5  -1   14.24    6.06
  -8  -5   1   17.93    6.79
  -8  -5   1   29.77   12.58
   7   5  -1  119.82   10.29
  -7  -5   1  115.48   17.14
  -7  -5   1  120.47   15.18
   6   5  -1   51.55    6.92
   6   5  -1   42.63    4.25
  -6  -5   1   32.38    6.85
  -6  -5   1   42.31   10.93
   5   5  -1  248.87   13.90
  -5  -5   1  227.04   18.24
  -5  -5   1  214.43   14.01
  -5  -5   1  233.42   18.74
   4   5  -1   38.67    2.48
  -4  -5   1   32.08    2.81
  -4  -5   1   31.27    5.09
  -4  -5   1   14.46    7.03
   3   5  -1 1450.98   59.89
   3   5  -1 1617.23   62.69
   3   5  -1 1452.65   59.77
   3   5  -1 1402.94   62.16
   3   5  -1 1426.44   59.31
   3   5  -1 1434.31   59.29
  -3  -5   1 1453.04   62.41
  -3  -5   1 1325.63   64.13
  -3  -5   1 1306.32   59.71
   2   5  -1    9.61    2.24
   2   5  -1    7.21    1.69
   2   5  -1    5.43    1.39
   2   5  -1    5.24    2.95
   2   5  -1    7.58    1.05
   2   5  -1    7.46    2.24
  -2  -5   1    4.53    2.68
  -2  -5   1    7.87    3.40
  -2  -5   1   11.08    2.97
   1   5  -1  227.21   11.54
   1   5  -1  233.24   10.89
   1   5  -1  226.26   11.95
   1   5  -1  228.76   11.85
  -1  -5   1  214.60    9.92
  -1  -5   1  253.91   12.73
  -1  -5   1  226.34   12.85
  -1  -5   1  229.77   10.50
  -1  -5   1  220.43   11.91
   0   5  -1   44.99    3.48
   0   5  -1   39.18    4.77
   0  -5   1   42.68    4.18
   0  -5   1   46.87    3.90
   0  -5   1   42.84    2.40
   0  -5   1   43.99    3.00
   0  -5   1   51.90    4.78
   0  -5   1   44.65    2.15
  -1   5  -1   32.92    3.31
  -1   5  -1   42.33    5.19
   1  -5   1   37.69    4.69
   1  -5   1   41.68    3.21
   1  -5   1   33.20    4.31
  -2   5  -1  199.03   11.95
  -2   5  -1  225.17   12.33
  -2   5  -1  212.07   10.17
  -3   5  -1 1145.74   51.65
  -3   5  -1 1181.37   50.20
  -3   5  -1 1198.85   50.76
  -3   5  -1 1200.38   50.86
   3  -5   1 1115.43   50.24
   3  -5   1 1241.71   52.17
   3  -5   1 1142.65   50.98
  -4   5  -1  932.68   40.64
  -4   5  -1  984.09   42.36
  -4   5  -1  922.41   40.06
   4  -5   1  937.09   41.74
   4  -5   1  880.91   41.38
   4  -5   1  937.64   41.88
   4  -5   1  834.19   42.44
  -5   5  -1  115.90    8.51
  -5   5  -1  139.47    9.79
  -5   5  -1  113.59    7.07
   5  -5   1  107.43    9.78
   5  -5   1  121.45    9.06
   5  -5   1  112.84    8.84
  -6   5  -1   30.49    5.62
  -6   5  -1   42.80    6.36
  -6   5  -1   38.24    5.53
   6  -5   1   34.12    5.90
  -7   5  -1  915.25   41.33
  -7   5  -1  918.49   40.86
  -7   5  -1  930.50   42.52
  -7   5  -1  921.09   42.86
  -7   5  -1  853.71   37.58
   7  -5   1  844.27   43.31
   7  -5   1  850.97   43.11
   7  -5   1  947.93   42.61
  -8   5  -1   11.77    3.18
  -8   5  -1    9.96    4.24
  -8   5  -1    7.80    4.69
  -8   5  -1   18.14    5.95
  -8   5  -1   10.14    4.94
   8  -5   1   13.23    6.18
  -9   5  -1   85.59   10.24
  -9   5  -1   86.57   11.55
  -9   5  -1   81.37    5.71
  -9   5  -1  104.57    9.46
  -9   5  -1   81.80    6.81
   9  -5   1   73.64    8.99
   9  -5   1   75.99   11.17
   9  -5   1   96.67   12.20
 -10   5  -1   -7.76    5.55
 -10   5  -1    6.74    7.51
 -10   5  -1   -1.12    7.49
  10  -5   1    2.37    4.64
  10  -5   1    1.21    7.14
 -11   5  -1   13.05    8.44
 -11   5  -1   21.74   10.06
   9   4  -1   14.01    8.04
  -9  -4   1   40.27   14.95
  -9  -4   1   28.30    7.55
  -8  -4   1    9.19    6.38
  -8  -4   1   16.65   11.06
  -8  -4   1   10.69    6.34
   7   4  -1  227.83   14.69
   7   4  -1  236.44   13.14
  -7  -4   1  209.36   19.32
  -7  -4   1  213.50   18.28
  -7  -4   1  200.49   16.80
   6   4  -1   44.56    5.78
   6   4  -1   46.92    3.13
   6   4  -1   42.63    6.15
  -6  -4   1   55.97    7.80
  -6  -4   1   49.50   10.30
  -6  -4   1   36.52    6.68
  -6  -4   1   50.08    9.06
   5   4  -1  308.58   15.78
  -5  -4   1  307.89   16.83
  -5  -4   1  293.86   17.73
  -5  -4   1  268.89   19.25
   4   4  -1  192.45   11.95
   4   4  -1  157.75    9.38
  -4  -4   1  173.83   10.82
  -4  -4   1  160.15    7.51
  -4  -4   1  158.59   12.71
   3   4  -1  496.35   20.71
   3   4  -1  512.68   21.51
   3   4  -1  488.62   21.19
   3   4  -1  495.01   21.93
   3   4  -1  531.41   23.98
   3   4  -1  493.48   23.69
   3   4  -1  479.14   20.77
  -3  -4   1  441.74   25.01
  -3  -4   1  507.82   21.67
  -3  -4   1  499.51   23.72
  -3  -4   1  467.44   21.13
   2   4  -1  586.47   25.32
   2   4  -1  594.06   25.55
   2   4  -1  601.21   27.59
   2   4  -1  576.55   26.99
   2   4  -1  598.71   26.01
   2   4  -1  596.75   26.11
   2   4  -1  683.53   27.48
  -2  -4   1  573.66   28.19
  -2  -4   1  602.73   27.37
  -2  -4   1  574.40   25.87
  -2  -4   1  589.45   25.64
   1   4  -1  874.83   35.25
   1   4  -1  848.76   37.09
   1   4  -1  888.15   36.79
   1   4  -1  869.43   38.25
   1   4  -1  884.72   37.16
   1   4  -1  814.45   36.01
  -1  -4   1  849.03   35.94
  -1  -4   1  855.68   37.43
  -1  -4   1  920.58   40.19
  -1  -4   1  834.02   35.49
  -1  -4   1  803.72   35.49
  -1  -4   1  874.50   38.09
  -1  -4   1  864.12   37.67
   0   4  -1  140.53    7.94
   0   4  -1  135.77    7.13
   0   4  -1  141.12    8.07
   0  -4   1  149.99    8.85
   0  -4   1  137.80    6.76
   0  -4   1  141.01    6.09
   0  -4   1  142.92    7.56
   0  -4   1  148.70    8.44
  -1   4  -1   45.52    4.17
  -1   4  -1   53.86    4.40
  -1   4  -1   49.77    3.62
   1  -4   1   41.92    3.74
   1  -4   1   54.75    4.31
   1  -4   1   50.73    4.39
   1  -4   1   47.69    4.32
  -2   4  -1  150.96    7.60
  -2   4  -1  147.89    8.91
  -2   4  -1  146.22    8.44
  -2   4  -1  151.90    8.89
  -2   4  -1  147.67    8.95
  -2   4  -1  147.40    8.05
   2  -4   1  166.10    8.98
   2  -4   1  143.00    8.25
   2  -4   1  153.71    8.94
   2  -4   1  142.05    8.78
   2  -4   1  155.86    8.23
  -3   4  -1  781.39   33.73
  -3   4  -1  763.92   33.54
  -3   4  -1  754.51   34.86
  -3   4  -1  707.78   35.15
   3  -4   1  803.65   34.64
   3  -4   1  798.57   34.94
   3  -4   1  780.29   33.20
  -4   4  -1   92.08    5.63
  -4   4  -1   89.67    7.17
  -4   4  -1   90.08    6.38
   4  -4   1   86.95    6.16
   4  -4   1   97.16    7.02
   4  -4   1   91.31    6.90
   4  -4   1   97.45    7.02
  -5   4  -1  242.73   13.70
  -5   4  -1  242.35   12.30
  -5   4  -1  239.94   13.99
   5  -4   1  229.20   13.39
   5  -4   1  248.18   14.48
   5  -4   1  250.71   13.71
  -6   4  -1  314.27   14.94
  -6   4  -1  292.98   13.56
  -6   4  -1  308.59   17.21
  -6   4  -1  328.05   18.27
  -6   4  -1  317.57   16.07
  -6   4  -1  318.06   17.51
   6  -4   1  297.65   16.68
   6  -4   1  319.21   18.12
   6  -4   1  306.31   16.63
   6  -4   1  283.00   16.75
  -7   4  -1  360.05   16.08
  -7   4  -1  330.56   17.80
  -7   4  -1  327.02   18.70
   7  -4   1  308.03   19.79
   7  -4   1  333.64   18.31
   7  -4   1  359.58   19.05
  -8   4  -1  100.86    9.73
  -8   4  -1   95.23    5.71
  -8   4  -1   91.25    8.78
  -8   4  -1  103.70   10.36
   8  -4   1  115.81   14.24
   8  -4   1  108.35    8.40
  -9   4  -1   13.36    5.22
  -9   4  -1   10.39    5.67
  -9   4  -1    3.89    6.22
   9  -4   1    6.31    5.84
   9  -4   1    7.27    5.08
 -10   4  -1   54.23    8.55
 -10   4  -1   27.92    8.38
  10  -4   1   39.02    5.90
 -11   4  -1  -11.34    7.36
  11  -4   1    6.40    8.50
  11  -4   1    2.26    4.45
 -10  -3   1   -9.35   14.91
  -9  -3   1   -1.33    6.27
   8   3  -1  265.89   18.65
   8   3  -1  267.99   17.38
  -8  -3   1  287.85   17.66
  -8  -3   1  266.19   22.13
  -8  -3   1  256.43   18.14
   7   3  -1    5.33    4.29
   7   3  -1   13.13    5.19
   7   3  -1    5.42    3.04
  -7  -3   1    3.81    4.30
  -7  -3   1    5.92    4.99
   6   3  -1  444.13   25.31
   6   3  -1  415.98   18.10
   6   3  -1  445.33   20.04
   6   3  -1  393.92   20.92
  -6  -3   1  420.02   21.95
  -6  -3   1  371.97   25.28
  -6  -3   1  416.68   22.49
   5   3  -1  158.00    9.36
  -5  -3   1  151.24   13.65
  -5  -3   1  162.17   11.69
   4   3  -1 1447.12   58.74
   4   3  -1 1509.97   58.93
   4   3  -1 1440.57   63.18
   4   3  -1 1502.04   63.49
   4   3  -1 1464.79   61.34
  -4  -3   1 1296.95   64.05
  -4  -3   1 1337.86   58.64
   3   3  -1  322.55   14.27
   3   3  -1  335.46   15.63
   3   3  -1  336.78   13.96
   3   3  -1  360.59   14.00
   3   3  -1  347.04   17.29
   3   3  -1  336.56   14.16
  -3  -3   1  317.06   14.21
  -3  -3   1  329.53   14.54
  -3  -3   1  311.25   16.34
  -3  -3   1  292.63   17.69
  -3  -3   1  340.79   15.85
  -3  -3   1  335.77   16.56
   2   3  -1  175.19    8.51
   2   3  -1  184.03    8.14
   2   3  -1  186.72   10.52
   2   3  -1  189.69    7.86
   2   3  -1  186.83    9.02
   2   3  -1  193.29   10.96
  -2  -3   1  167.89   10.38
  -2  -3   1  182.76    9.78
  -2  -3   1  168.06    8.33
  -2  -3   1  171.87    8.74
  -2  -3   1  178.05    9.87
   1   3  -1 2183.58   90.16
   1   3  -1 2184.41   91.29
   1   3  -1 2261.12   91.89
  -1  -3   1 2306.27   91.33
  -1  -3   1 2343.42   92.16
  -1  -3   1 2100.22   91.09
  -1  -3   1 2123.70   90.39
  -1  -3   1 2250.00   90.45
  -1  -3   1 2192.48   91.73
  -1  -3   1 2090.72   90.07
   0   3  -1  362.92   16.21
   0   3  -1  359.65   15.56
   0   3  -1  347.67   16.32
   0  -3   1  351.67   16.23
   0  -3   1  363.64   16.43
   0  -3   1  349.80   14.81
   0  -3   1  365.06   16.62
   0  -3   1  355.04   15.30
   0  -3   1  349.31   15.97
  -1   3  -1   15.79    2.00
  -1   3  -1   10.33    2.03
  -1   3  -1   14.30    2.39
   1  -3   1   15.20    2.49
   1  -3   1   14.51    1.75
   1  -3   1   10.95    1.90
  -2   3  -1 1706.12   69.03
  -2   3  -1 1646.03   69.14
  -2   3  -1 1693.76   69.22
  -2   3  -1 1664.41   70.04
  -2   3  -1 1601.38   69.66
  -2   3  -1 1668.64   69.86
   2  -3   1 1622.71   69.89
   2  -3   1 1632.05   69.15
   2  -3   1 1667.15   69.88
  -3   3  -1    4.58    2.20
  -3   3  -1    5.90    1.83
  -3   3  -1    4.99    2.13
  -3   3  -1    6.59    1.56
  -3   3  -1    7.51    1.63
   3  -3   1    4.35    1.74
   3  -3   1    2.39    1.67
  -4   3  -1  307.72   15.21
  -4   3  -1  266.44   15.29
  -4   3  -1  293.96   13.77
  -4   3  -1  286.07   15.01
  -4   3  -1  297.01   14.39
  -4   3  -1  295.96   13.06
   4  -3   1  291.76   14.87
   4  -3   1  295.82   14.96
  -5   3  -1    1.10    2.25
  -5   3  -1    3.62    1.59
  -5   3  -1   -1.14    2.20
  -5   3  -1    2.84    1.84
  -5   3  -1    6.25    2.40
   5  -3   1    0.50    1.77
   5  -3   1    5.13    2.60
   5  -3   1    1.72    2.22
  -6   3  -1 1228.88   54.34
  -6   3  -1 1202.91   50.77
  -6   3  -1 1246.98   52.43
  -6   3  -1 1226.03   50.43
   6  -3   1 1142.45   54.42
   6  -3   1 1199.38   52.92
   6  -3   1 1201.56   52.38
   6  -3   1 1117.66   54.64
  -7   3  -1   59.37    7.28
  -7   3  -1   64.19    8.35
  -7   3  -1   57.72    6.31
   7  -3   1   55.90    8.14
   7  -3   1   48.07    6.05
   7  -3   1   58.60    6.77
  -8   3  -1  325.26   17.89
  -8   3  -1  349.06   21.06
  -8   3  -1  301.80   17.86
   8  -3   1  328.92   18.49
  -9   3  -1  158.84   13.59
  -9   3  -1  170.04   15.63
  -9   3  -1  170.04   13.01
   9  -3   1  205.86   16.25
 -10   3  -1   29.98   11.86
 -10   3  -1   29.70    8.56
  10  -3   1   25.44   12.04
  10  -3   1   38.94    8.21
 -11   3  -1    2.81    7.96
 -11   3  -1    8.61    8.92
  11  -3   1    5.73    8.69
 -11  -2   1   -0.78    9.51
 -10  -2   1   -7.14    6.92
   9   2  -1   24.67    7.29
  -9  -2   1   33.43    7.18
   8   2  -1   73.78    5.73
   8   2  -1   83.21   10.48
   8   2  -1   89.53    7.53
  -8  -2   1   86.91   10.81
  -8  -2   1   74.49   10.28
   7   2  -1   26.07    5.92
   7   2  -1   34.97    4.96
   7   2  -1   32.57    3.73
  -7  -2   1   27.95    5.80
  -7  -2   1   21.00    5.74
  -7  -2   1   26.37    8.32
   6   2  -1   44.63    6.28
   6   2  -1   55.77    5.52
   6   2  -1   49.55    4.35
  -6  -2   1   32.74    5.53
   5   2  -1  922.12   44.35
   5   2  -1  949.41   42.07
   5   2  -1  930.96   40.15
  -5  -2   1  883.26   38.43
  -5  -2   1  980.71   43.55
  -5  -2   1  921.95   45.12
  -5  -2   1  945.20   42.65
   4   2  -1  421.13   19.61
   4   2  -1  402.28   16.92
   4   2  -1  383.06   19.97
   4   2  -1  425.12   17.01
   4   2  -1  390.44   19.89
   4   2  -1  398.11   21.42
   4   2  -1  393.57   19.47
  -4  -2   1  424.53   20.71
  -4  -2   1  378.37   16.95
  -4  -2   1  400.12   19.71
  -4  -2   1  417.04   16.90
  -4  -2   1  404.11   19.61
  -4  -2   1  392.62   21.82
   3   2  -1 1164.20   50.16
  -3  -2   1 1245.81   50.94
  -3  -2   1 1224.52   48.41
  -3  -2   1 1144.39   48.35
  -3  -2   1 1050.17   51.82
  -3  -2   1 1213.47   50.80
  -3  -2   1 1158.29   50.21
  -3  -2   1 1193.22   50.67
   2   2  -1 1435.90   59.13
   2   2  -1 1412.82   58.86
   2   2  -1 1413.77   58.70
   2   2  -1 1442.14   60.63
  -2  -2   1 1481.17   60.55
  -2  -2   1 1395.06   58.98
  -2  -2   1 1445.87   60.45
  -2  -2   1 1486.35   60.65
  -2  -2   1 1397.44   59.91
   1   2  -1 1537.32   64.89
   1   2  -1 1555.78   64.36
   1   2  -1 1616.76   65.61
   1   2  -1 1540.89   64.58
  -1  -2   1 1506.19   64.69
  -1  -2   1 1607.55   64.42
  -1  -2   1 1544.44   64.21
  -1  -2   1 1505.89   64.82
  -1  -2   1 1647.38   65.27
  -1  -2   1 1588.96   65.64
  -1  -2   1 1588.03   65.52
  -1  -2   1 1614.53   65.59
   0   2  -1 1022.48   45.30
   0   2  -1 1094.53   44.70
   0   2  -1 1089.97   45.15
   0   2  -1 1003.94   43.95
   0   2  -1 1047.98   44.31
   0  -2   1 1055.33   44.84
   0  -2   1 1074.00   43.94
   0  -2   1 1143.21   44.45
   0  -2   1 1108.91   44.91
   0  -2   1 1060.65   44.76
   0  -2   1 1086.87   44.66
  -1   2  -1 1577.81   67.28
  -1   2  -1 1643.01   66.72
  -1   2  -1 1634.36   67.08
  -1   2  -1 1622.04   66.91
   1  -2   1 1569.49   66.37
   1  -2   1 1663.52   66.79
   1  -2   1 1536.26   66.89
  -2   2  -1 2054.32   85.51
  -2   2  -1 2062.95   85.11
  -2   2  -1 2056.60   85.66
  -2   2  -1 2029.23   85.27
  -2   2  -1 2129.72   85.00
  -2   2  -1 1995.41   85.29
   2  -2   1 2036.49   85.56
   2  -2   1 2068.28   85.53
   2  -2   1 2059.61   85.09
   2  -2   1 2055.56   84.83
  -3   2  -1   52.92    3.39
  -3   2  -1   62.88    4.41
  -3   2  -1   51.56    3.03
  -3   2  -1   52.63    3.79
  -3   2  -1   51.07    3.57
   3  -2   1   57.19    3.25
   3  -2   1   66.99    4.28
   3  -2   1   54.97    4.57
  -4   2  -1   63.26    3.28
  -4   2  -1   60.92    4.12
  -4   2  -1   63.24    3.74
  -4   2  -1   57.62    4.79
  -4   2  -1   60.30    4.78
  -4   2  -1   57.94    4.34
   4  -2   1   70.90    4.81
   4  -2   1   62.47    4.76
   4  -2   1   61.52    3.46
   4  -2   1   61.85    8.27
   4  -2   1   54.48    5.31
  -5   2  -1  509.20   21.76
  -5   2  -1  501.20   23.50
  -5   2  -1  512.53   21.23
  -5   2  -1  492.67   24.88
  -5   2  -1  521.74   21.53
  -5   2  -1  526.22   23.35
   5  -2   1  458.53   24.87
   5  -2   1  501.95   25.70
   5  -2   1  506.15   23.16
   5  -2   1  501.34   23.41
   5  -2   1  508.98   23.16
   5  -2   1  491.18   22.53
   5  -2   1  493.26   21.33
  -6   2  -1   19.54    3.77
  -6   2  -1   16.03    3.49
   6  -2   1   13.50    4.22
   6  -2   1   25.46    5.69
   6  -2   1   22.51    3.90
   6  -2   1   15.27    3.25
   6  -2   1   21.78    3.38
  -7   2  -1  465.11   22.30
  -7   2  -1  419.25   21.29
   7  -2   1  406.47   23.87
   7  -2   1  461.66   21.94
   7  -2   1  435.07   20.55
  -8   2  -1  347.44   26.51
  -8   2  -1  340.16   18.04
  -8   2  -1  281.06   16.34
   8  -2   1  334.69   20.27
   8  -2   1  299.72   15.86
  -9   2  -1   84.20    9.25
   9  -2   1   69.95   16.11
   9  -2   1   95.77    9.40
 -10   2  -1    7.40    6.62
 -11   2  -1    8.60    7.87
  11  -2   1    3.58    8.73
  11   1  -1    7.42    9.75
  10   1  -1   -3.11    6.41
 -10  -1   1   -1.65    6.56
   9   1  -1   72.75    7.29
  -9  -1   1   67.25    9.21
   8   1  -1   -3.52    2.90
   8   1  -1   -0.99    3.06
   8   1  -1    4.26    4.76
  -8  -1   1   -2.36    4.22
  -8  -1   1    0.69    1.50
  -8  -1   1    3.27    4.14
   7   1  -1   -0.48    2.08
   7   1  -1    0.89    3.32
   7   1  -1   -1.34    1.63
   7   1  -1   -2.51    2.31
  -7  -1   1    0.55    2.19
  -7  -1   1   -1.29    3.70
  -7  -1   1    1.56    3.44
  -7  -1   1    0.70    1.54
   6   1  -1  216.59   14.00
   6   1  -1  238.41   11.35
   6   1  -1  229.17   10.75
   6   1  -1  222.82   13.18
  -6  -1   1  233.66   10.27
  -6  -1   1  199.51   15.07
  -6  -1   1  228.64   13.49
   5   1  -1   17.50    4.00
   5   1  -1   18.99    2.01
   5   1  -1   21.03    2.37
   5   1  -1   12.87    5.42
   5   1  -1   17.99    2.40
  -5  -1   1   22.24    4.31
  -5  -1   1   19.17    2.27
  -5  -1   1   18.46    4.88
  -5  -1   1   19.11    1.82
   4   1  -1 2346.43   94.06
   4   1  -1 2355.63   94.49
   4   1  -1 2367.23   93.81
   4   1  -1 2201.34   97.40
   4   1  -1 2149.76   98.92
   4   1  -1 2348.17   93.54
   4   1  -1 2344.34   95.69
  -4  -1   1 2278.04   96.38
  -4  -1   1 2090.23   98.83
  -4  -1   1 2324.21   93.77
  -4  -1   1 2254.10   94.02
  -4  -1   1 2308.02   96.81
   3   1  -1   65.91    3.10
   3   1  -1   64.35    3.06
   3   1  -1   67.72    3.23
   3   1  -1   56.90    4.49
   3   1  -1   61.44    3.25
  -3  -1   1   73.35    6.13
  -3  -1   1   61.31    4.69
  -3  -1   1   60.43    3.28
  -3  -1   1   58.12    4.68
  -3  -1   1   52.93    4.59
  -3  -1   1   60.33    4.65
  -3  -1   1   69.70    3.30
   2   1  -1   87.96    3.96
   2   1  -1   90.20    4.08
   2   1  -1   84.82    5.47
   2   1  -1   89.10    4.03
  -2  -1   1   98.68    5.36
  -2  -1   1   89.47    5.29
  -2  -1   1  103.86    5.59
  -2  -1   1   79.34    4.99
  -2  -1   1   89.16    4.06
  -2  -1   1   70.86    6.01
   1   1  -1 2041.64   82.71
   1   1  -1 1998.93   82.00
   1   1  -1 2023.02   81.84
   1   1  -1 1956.44   82.37
   1   1  -1 1965.31   82.59
   1   1  -1 2048.03   82.55
   1   1  -1 2067.25   82.05
  -1  -1   1 2127.73   82.74
  -1  -1   1 1987.24   81.99
  -1  -1   1 1916.91   81.87
  -1  -1   1 1925.37   82.68
  -1  -1   1 1953.23   82.33
  -1  -1   1 2021.44   82.49
  -1   1  -1 1101.77   45.54
  -1   1  -1 1116.49   45.80
  -1   1  -1 1117.27   45.59
  -1   1  -1 1102.05   45.88
  -1   1  -1 1096.90   45.92
  -1   1  -1 1071.08   45.74
   1  -1   1 1137.54   45.93
   1  -1   1 1070.88   45.80
   1  -1   1 1116.63   45.73
  -2   1  -1 1899.04   78.11
  -2   1  -1 1882.89   80.80
  -2   1  -1 1902.63   78.40
  -2   1  -1 1933.95   78.80
  -2   1  -1 1937.15   79.30
  -2   1  -1 1923.61   78.25
  -2   1  -1 1966.31   78.56
   2  -1   1 1895.84   78.16
   2  -1   1 1744.16   80.61
   2  -1   1 1910.25   78.68
   2  -1   1 1935.78   78.83
  -3   1  -1  222.30    9.75
  -3   1  -1  220.98    9.66
  -3   1  -1  216.33   10.61
  -3   1  -1  230.30   11.59
  -3   1  -1  225.44   10.73
  -3   1  -1  223.44   10.58
  -3   1  -1  227.74    9.78
   3  -1   1  226.46   10.60
   3  -1   1  211.39   11.16
   3  -1   1  226.06    9.79
   3  -1   1  196.16   12.93
   3  -1   1  240.11   11.98
   3  -1   1  224.90   10.80
  -4   1  -1   33.48    3.81
  -4   1  -1   32.32    2.27
  -4   1  -1   39.11    4.85
  -4   1  -1   33.48    3.28
   4  -1   1   29.26    4.80
   4  -1   1   30.20    3.00
   4  -1   1   28.04    4.05
   4  -1   1   34.22    2.16
   4  -1   1   34.54    2.97
   4  -1   1   32.88    2.96
   4  -1   1   30.30    2.54
   4  -1   1   33.26    3.30
  -5   1  -1  149.09    8.73
  -5   1  -1  159.59    9.12
   5  -1   1  150.94   10.38
   5  -1   1  151.93    7.22
   5  -1   1  155.76    7.93
   5  -1   1  153.55    8.13
   5  -1   1  158.73    8.20
   5  -1   1  143.92   10.83
   5  -1   1  167.60    8.76
  -6   1  -1  148.41   10.78
  -6   1  -1  137.21    9.16
   6  -1   1  150.09    7.79
   6  -1   1  135.05    7.78
   6  -1   1  140.41    7.86
   6  -1   1  140.09   11.01
   6  -1   1  150.14    8.81
   6  -1   1  154.35   10.80
  -7   1  -1   40.45    5.84
  -7   1  -1   35.44    7.17
   7  -1   1   40.81    4.58
   7  -1   1   36.38    3.12
   7  -1   1   54.33    7.86
   7  -1   1   41.26    3.93
  -8   1  -1   50.77    7.04
   8  -1   1   49.26   11.41
   8  -1   1   54.19    6.66
  -9   1  -1   10.76    6.76
  -9   1  -1    2.70    3.57
  -9   1  -1    5.80    5.19
   9  -1   1   -7.23    5.30
   9  -1   1    4.72    4.97
 -10   1  -1   32.18    8.05
 -10   1  -1   34.33    9.73
  10  -1   1   34.48    7.29
  10  -1   1   38.18   10.65
 -11   1  -1   11.33    8.52
 -11   1  -1   15.62   10.59
  11   0  -1   -1.51    8.61
 -11   0   1   -1.53    8.29
 -11   0   1    7.39   10.36
 -10   0   1    0.37    6.33
 -10   0   1   -4.77    6.62
   9   0  -1    2.55    5.31
  -9   0   1   -1.93    5.41
  -9   0   1   15.89    9.37
  -9   0   1    1.88    2.65
   8   0  -1   15.64    4.39
   8   0  -1   23.51    6.14
  -8   0   1   20.24    5.11
   7   0  -1   28.36    4.25
   7   0  -1   29.90    3.17
   7   0  -1   15.84    3.41
   7   0  -1   23.56    5.14
  -7   0   1   23.84    3.08
  -7   0   1   20.31    5.45
  -7   0   1   25.70    4.70
   6   0  -1   12.59    2.92
   6   0  -1   16.50    1.99
   6   0  -1   16.12    2.49
   6   0  -1   15.50    1.76
   6   0  -1   13.93    4.16
  -6   0   1   20.64    4.38
  -6   0   1   18.17    3.12
   5   0  -1 1095.88   53.12
   5   0  -1 1089.65   46.27
   5   0  -1 1100.14   48.97
   5   0  -1 1095.31   45.54
   5   0  -1 1083.98   48.07
   5   0  -1 1104.55   47.62
   5   0  -1 1080.38   45.29
   5   0  -1 1110.01   46.65
   5   0  -1 1112.86   45.78
  -5   0   1 1052.57   46.41
  -5   0   1 1132.82   49.36
   4   0  -1    3.64    2.30
   4   0  -1    2.61    1.25
   4   0  -1    4.43    1.04
   4   0  -1    2.01    0.90
   4   0  -1    1.39    0.73
   4   0  -1    4.14    2.58
   4   0  -1    1.25    1.89
  -4   0   1    3.13    2.02
  -4   0   1    4.79    1.81
  -4   0   1    3.82    1.33
  -4   0   1    0.16    2.30
   3   0  -1 2409.07   99.24
   3   0  -1 2283.22  101.76
   3   0  -1 2377.31  100.54
   3   0  -1 2415.97   99.19
   3   0  -1 2439.88   98.59
   3   0  -1 2442.92   98.95
   3   0  -1 2376.35  100.11
  -3   0   1 2431.75   99.21
  -3   0   1 2420.83  100.69
  -3   0   1 2478.20  100.25
  -3   0   1 2396.97  100.59
   2   0  -1  209.57    8.96
   2   0  -1  210.83    9.24
   2   0  -1  210.02    9.40
   2   0  -1  194.26   10.08
   2   0  -1  219.94    9.38
   2   0  -1  202.04   10.07
  -2   0   1  216.59   10.19
  -2   0   1  216.30    9.11
  -2   0   1  220.20    8.97
  -2   0   1  194.82   10.05
  -2   0   1  207.40    9.82
  -2   0   1  213.12    9.94
  -2   0   1  205.57    9.31
  -1   0  -1 3053.01  124.50
  -1   0  -1 2990.31  124.72
   1   0   1 2993.99  124.63
  -2   0  -1 3493.71  155.77
  -2   0  -1 3795.73  153.09
  -2   0  -1 3517.50  155.16
  -2   0  -1 3886.88  153.28
  -2   0  -1 3836.63  154.37
  -2   0  -1 3918.75  153.79
   2   0   1 3741.24  153.70
   2   0   1 3869.73  153.12
   2   0   1 3509.38  155.97
   2   0   1 3841.21  156.55
  -3   0  -1   32.83    3.40
  -3   0  -1   32.80    2.40
  -3   0  -1   28.87    4.49
  -3   0  -1   34.84    2.29
  -3   0  -1   31.25    2.85
  -3   0  -1   33.57    5.54
   3   0   1   36.23    2.26
   3   0   1   28.71    1.96
   3   0   1   36.24    4.13
   3   0   1   33.04    2.13
   3   0   1   30.56    5.28
   3   0   1   34.80    2.18
  -4   0  -1 2084.67   86.55
  -4   0  -1 2050.32   85.25
  -4   0  -1 2011.65   83.79
   4   0   1 2012.88   83.72
   4   0   1 2010.05   83.39
   4   0   1 2024.71   83.50
   4   0   1 2092.97   83.51
   4   0   1 2004.00   86.30
   4   0   1 2073.16   85.30
   4   0   1 1912.90   88.57
  -5   0  -1   37.95    3.29
  -5   0  -1   39.02    5.45
  -5   0  -1   39.31    3.24
  -5   0  -1   47.84    5.36
   5   0   1   39.23    5.58
   5   0   1   39.69    2.65
   5   0   1   42.00    2.61
   5   0   1   38.94    2.84
   5   0   1   46.14    3.03
  -6   0  -1  245.93   11.75
  -6   0  -1  247.76   11.84
  -6   0  -1  261.23   15.62
   6   0   1  270.93   12.58
   6   0   1  236.05   11.64
   6   0   1  249.62   10.80
   6   0   1  251.71   15.30
   6   0   1  250.35   11.55
   6   0   1  229.88   14.83
  -7   0  -1    0.64    3.85
  -7   0  -1   11.99    4.10
  -7   0  -1    6.13    2.40
   7   0   1    5.28    2.43
   7   0   1    2.36    1.68
   7   0   1    6.00    4.84
  -8   0  -1   20.51    2.90
  -8   0  -1   19.75    4.93
  -8   0  -1   28.95    6.90
   8   0   1   23.06    6.61
   8   0   1   23.79    4.00
   8   0   1   15.62    4.40
  -9   0  -1   46.47    7.89
   9   0   1   36.10    8.18
   9   0   1   52.78    6.68
 -10   0  -1    1.37    6.59
 -11   0  -1   -5.24    8.92
  11   0   1   17.53   11.19
  11  -1  -1   -5.98    7.82
 -11   1   1    5.71    8.12
  10  -1  -1   20.76    6.04
  10  -1  -1   12.74    7.94
 -10   1   1   11.32    6.44
   9  -1  -1    2.38    4.28
   9  -1  -1   -0.82    1.86
   9  -1  -1   10.59    5.91
  -9   1   1    0.10    4.65
   8  -1  -1   -1.42    2.58
   8  -1  -1    0.43    1.81
   8  -1  -1   -2.71    4.23
  -8   1   1   -2.86    3.86
  -8   1   1    0.86    4.63
  -8   1   1   -1.68    2.72
   7  -1  -1   -4.99    3.06
   7  -1  -1    0.47    2.74
   7  -1  -1   -0.45    1.47
   7  -1  -1    3.24    2.45
  -7   1   1   -0.82    2.30
  -7   1   1    3.23    3.33
   6  -1  -1  197.34   12.37
   6  -1  -1  180.29   10.17
   6  -1  -1  160.34    9.51
   6  -1  -1  179.36    9.06
   6  -1  -1  173.62    9.67
  -6   1   1  169.93    9.57
   5  -1  -1  285.05   16.43
   5  -1  -1  303.64   14.29
   5  -1  -1  322.72   15.65
   5  -1  -1  302.95   15.06
   5  -1  -1  325.63   14.53
   5  -1  -1  308.39   14.94
  -5   1   1  311.96   14.85
   4  -1  -1 1015.30   44.35
   4  -1  -1 1105.21   44.55
   4  -1  -1  978.03   47.41
   4  -1  -1 1017.18   43.71
   4  -1  -1 1063.70   44.10
  -4   1   1 1041.76   44.20
  -4   1   1 1056.94   45.04
  -4   1   1  986.21   45.74
  -4   1   1 1081.49   44.37
   3  -1  -1   89.20    5.30
   3  -1  -1  104.95    6.26
  -3   1   1  100.57    5.67
  -3   1   1   88.11    5.96
  -3   1   1   96.30    5.94
  -3   1   1   85.15    6.84
  -3   1   1   92.30    5.14
   1  -1  -1  103.01    5.08
   1  -1  -1  102.72    5.05
   1  -1  -1  100.24    4.85
   1  -1  -1   98.39    4.75
   1  -1  -1  101.69    5.02
   1  -1  -1  106.53    4.69
  -1   1   1  104.46    5.11
  -1   1   1  105.52    4.71
  -1   1   1  105.51    4.86
  -1   1   1   99.35    5.03
  -1   1   1   98.41    4.75
  -1   1   1   99.03    5.02
  -1   1   1  107.91    5.43
  -2  -1  -1  313.78   14.60
  -2  -1  -1  338.93   16.15
  -2  -1  -1  318.67   15.01
  -2  -1  -1  337.16   16.81
   2   1   1  333.82   16.39
   2   1   1  316.80   14.71
   2   1   1  300.76   14.68
   2   1   1  313.01   14.66
  -3  -1  -1 3056.40  127.16
  -3  -1  -1 3084.96  126.10
  -3  -1  -1 2690.01  127.84
  -3  -1  -1 3169.06  125.39
   3   1   1 3039.20  125.72
   3   1   1 3029.80  124.46
   3   1   1 3200.13  126.17
   3   1   1 3042.71  125.41
   3   1   1 3001.18  125.86
   3   1   1 2872.13  127.60
  -4  -1  -1  130.82    5.84
  -4  -1  -1  143.36    9.06
   4   1   1  137.48    8.83
   4   1   1  136.47    8.76
   4   1   1  138.18    7.10
  -5  -1  -1    0.25    2.04
  -5  -1  -1   -1.55    2.36
  -5  -1  -1    1.43    0.64
  -5  -1  -1    0.72    0.74
  -5  -1  -1    0.86    4.42
   5   1   1    2.85    2.54
   5   1   1    2.54    1.81
  -6  -1  -1   44.60    5.86
  -6  -1  -1   39.60    8.22
   6   1   1   55.23    7.19
   6   1   1   35.37    3.54
  -7  -1  -1   33.87    7.10
  -7  -1  -1   39.33    6.01
   7   1   1   30.78    6.84
   7   1   1   36.00    3.85
   7   1   1   33.95    3.66
  -8  -1  -1    9.04    4.91
  -8  -1  -1   13.53    5.51
   8   1   1    4.66    4.05
   8   1   1    1.70    2.57
   8   1   1   11.13    5.37
  -9  -1  -1    1.17    5.50
 -10  -1  -1    3.35    6.95
 -12   2   1   -1.02    9.92
  11  -2  -1   34.48   10.50
  11  -2  -1   33.81    8.32
 -11   2   1   19.55    8.30
 -11   2   1   18.16    8.85
  10  -2  -1    7.68    2.96
 -10   2   1    6.77    6.31
   9  -2  -1   22.96    7.07
  -9   2   1   40.31    7.30
  -9   2   1   30.02    8.41
  -9   2   1   33.78    8.08
   8  -2  -1    5.37    4.25
   8  -2  -1    4.17    3.92
  -8   2   1    0.74    4.11
  -8   2   1   -0.49    3.07
  -8   2   1    2.33    4.25
   7  -2  -1    1.96    1.95
   7  -2  -1    1.57    3.03
   7  -2  -1    0.79    3.51
  -7   2   1   -2.16    2.83
  -7   2   1   -5.48    3.00
   6  -2  -1  474.23   22.35
   6  -2  -1  546.02   23.80
   6  -2  -1  451.71   24.79
  -6   2   1  477.75   21.40
  -6   2   1  496.78   23.78
  -6   2   1  500.70   24.96
  -6   2   1  483.88   21.05
   5  -2  -1   99.11    7.59
   5  -2  -1   88.94    7.54
   5  -2  -1   95.17    6.83
   5  -2  -1   97.89    6.47
   5  -2  -1   92.34    6.09
  -5   2   1  104.40    8.19
  -5   2   1  113.47    6.26
  -5   2   1  101.24    7.54
  -5   2   1  105.08    5.57
   4  -2  -1  304.41   15.26
   4  -2  -1  306.97   15.27
   4  -2  -1  320.71   15.11
   4  -2  -1  296.25   15.99
  -4   2   1  329.21   15.30
  -4   2   1  309.20   15.73
  -4   2   1  320.00   14.28
  -4   2   1  317.71   14.93
   3  -2  -1   44.07    3.64
   3  -2  -1   41.63    3.57
   3  -2  -1   39.73    3.13
  -3   2   1   47.82    4.00
  -3   2   1   42.58    2.99
  -3   2   1   39.36    3.58
  -3   2   1   40.74    3.57
  -3   2   1   45.92    2.57
  -3   2   1   44.47    3.58
   2  -2  -1   64.29    4.17
   2  -2  -1   60.73    5.25
   2  -2  -1   64.33    4.15
   2  -2  -1   59.82    4.17
   2  -2  -1   60.29    3.65
  -2   2   1   62.14    4.22
  -2   2   1   68.13    3.84
  -2   2   1   58.74    4.14
  -2   2   1   68.86    3.87
   0  -2  -1  433.39   19.05
   0  -2  -1  445.57   19.67
   0  -2  -1  474.82   20.56
   0  -2  -1  467.81   20.08
   0  -2  -1  448.90   19.14
   0  -2  -1  463.57   19.68
   0  -2  -1  464.20   18.63
   0   2   1  459.41   19.23
   0   2   1  446.80   18.89
   0   2   1  448.81   19.94
   0   2   1  433.13   18.71
  -2  -2  -1   54.82    2.89
  -2  -2  -1   56.71    4.27
  -2  -2  -1   43.96    5.11
  -2  -2  -1   52.20    2.79
  -2  -2  -1   63.05    5.09
  -2  -2  -1   63.28    4.16
   2   2   1   55.44    3.92
   2   2   1   64.26    5.50
   2   2   1   60.88    4.31
   2   2   1   65.49    4.56
  -3  -2  -1 1850.37   77.58
   3   2   1 1849.27   76.50
   3   2   1 1777.39   76.86
   4   2   1   71.08    6.34
   4   2   1   73.81    6.15
   4   2   1   77.56    5.19
   4   2   1   80.65    6.18
   5   2   1  615.45   31.26
   5   2   1  719.49   29.85
  -6  -2  -1   12.44    7.83
  -6  -2  -1   30.53    4.92
   6   2   1   30.37    3.88
  -7  -2  -1    2.44    4.25
  -7  -2  -1    5.55    4.28
   7   2   1    4.01    2.59
   7   2   1    1.84    4.46
  -8  -2  -1    1.08    3.92
  -8  -2  -1   -4.32    4.96
   8   2   1    1.14    2.71
   8   2   1   -7.50    5.04
  -9  -2  -1    3.51    5.93
   9   2   1   10.00    7.34
 -10  -2  -1    1.23    7.35
 -12   3   1   15.74   15.41
 -11   3   1   -0.19    7.69
  10  -3  -1   25.98    8.53
 -10   3   1   22.63    6.67
 -10   3   1   28.76    7.23
   9  -3  -1    7.85    6.62
  -9   3   1   34.23    6.59
  -9   3   1   28.58    8.22
  -9   3   1   22.10    5.40
   8  -3  -1   12.90    3.70
   8  -3  -1   17.33    5.09
  -8   3   1   16.49    5.39
  -8   3   1   18.34    5.13
  -8   3   1   11.53    4.22
   7  -3  -1   22.83    4.16
   7  -3  -1   27.96    5.05
   7  -3  -1   21.88    6.94
   7  -3  -1   17.19    5.19
  -7   3   1   29.13    3.94
  -7   3   1   23.78    2.92
  -7   3   1   20.02    4.73
  -7   3   1   25.93    4.57
   6  -3  -1  247.52   13.04
   6  -3  -1  222.63   14.39
   6  -3  -1  231.97   13.41
  -6   3   1  236.57   13.26
  -6   3   1  219.49   13.91
  -6   3   1  254.57   13.68
  -6   3   1  231.72   12.39
  -6   3   1  229.90   11.48
   5  -3  -1  456.01   23.62
   5  -3  -1  504.97   23.07
   5  -3  -1  471.81   22.55
  -5   3   1  470.63   22.89
  -5   3   1  494.61   22.43
  -5   3   1  457.46   22.39
  -5   3   1  510.90   23.53
  -5   3   1  490.50   21.45
  -5   3   1  450.77   19.78
  -5   3   1  468.25   19.79
   4  -3  -1    8.68    2.23
   4  -3  -1    6.94    2.46
   4  -3  -1    9.68    2.50
  -4   3   1    4.51    5.02
  -4   3   1    6.81    2.53
  -4   3   1    7.71    2.22
  -4   3   1   14.78    3.10
  -4   3   1    9.49    2.32
   3  -3  -1 1370.16   56.56
   3  -3  -1 1294.28   56.45
  -3   3   1 1320.34   55.62
  -3   3   1 1300.02   55.80
  -3   3   1 1306.59   56.57
  -3   3   1 1291.16   56.46
  -3   3   1 1350.44   56.67
   2  -3  -1  798.52   34.69
   2  -3  -1  752.53   34.62
   2  -3  -1  781.35   33.22
   2  -3  -1  819.40   34.07
   2  -3  -1  795.26   34.52
   2  -3  -1  783.48   34.11
   2  -3  -1  778.15   33.89
  -2   3   1  828.61   33.51
  -2   3   1  794.60   34.76
  -2   3   1  789.93   34.17
  -2   3   1  791.50   34.75
  -2   3   1  799.75   33.98
  -2   3   1  772.61   34.51
   1  -3  -1  419.39   20.54
   1  -3  -1  459.03   20.53
   1  -3  -1  464.26   20.19
   1  -3  -1  460.60   19.79
   1  -3  -1  446.88   20.31
  -1   3   1  445.53   20.49
  -1   3   1  470.06   19.96
  -1   3   1  460.57   18.85
  -1   3   1  440.21   20.14
   0  -3  -1 2142.42   90.45
   0  -3  -1 2342.66   91.90
   0  -3  -1 2221.15   91.92
   0   3   1 2077.38   89.88
   0   3   1 2149.47   91.37
   0   3   1 2268.45   92.85
   0   3   1 2221.79   90.80
   0   3   1 2191.03   90.39
  -1  -3  -1  247.41   12.29
  -1  -3  -1  225.21   11.02
  -1  -3  -1  217.47   11.57
  -1  -3  -1  215.30   10.45
   1   3   1  220.37    9.77
   1   3   1  203.95    9.64
   1   3   1  215.84    9.36
   1   3   1  223.78   10.32
   1   3   1  240.05   11.61
  -2  -3  -1 3587.90  149.38
  -2  -3  -1 3627.21  148.11
  -2  -3  -1 3514.51  149.48
  -2  -3  -1 3404.56  148.08
   2   3   1 3624.78  150.44
   2   3   1 3746.94  147.88
   2   3   1 3621.54  147.73
   2   3   1 3587.93  149.70
   2   3   1 3628.22  147.40
   2   3   1 3555.89  147.29
   2   3   1 3573.81  149.88
   2   3   1 3849.89  150.87
  -3  -3  -1  138.75    8.15
  -3  -3  -1  107.70    5.54
   3   3   1  133.71    7.77
   3   3   1  139.30   11.67
   3   3   1  126.47    8.79
   3   3   1  134.27    7.51
   4   3   1  845.04   37.36
  -5  -3  -1    1.00    2.46
  -5  -3  -1    1.16    4.21
  -5  -3  -1    5.32    5.83
   5   3   1    4.99    2.46
  -6  -3  -1   28.96    5.28
  -6  -3  -1   32.83    9.81
  -6  -3  -1   28.74    8.00
  -6  -3  -1   20.56    5.27
   6   3   1   22.44    4.98
   6   3   1   20.05    3.80
  -7  -3  -1   41.93    7.80
  -7  -3  -1   52.43   11.09
  -7  -3  -1   49.81    7.46
  -7  -3  -1   55.29   11.57
   7   3   1   43.29    2.93
   7   3   1   52.46    7.51
  -8  -3  -1    3.69   10.37
  -8  -3  -1   16.02    5.75
  -8  -3  -1   23.71    7.13
   8   3   1   27.98    7.37
  -9  -3  -1   -3.18    6.21
  -9  -3  -1   -3.48    6.71
 -10  -3  -1   13.66   11.36
  12  -4  -1   -1.20    9.84
 -12   4   1    2.30   10.17
  11  -4  -1   18.14    8.68
 -11   4   1   39.82    9.41
 -11   4   1   31.05   10.18
  10  -4  -1    8.70    4.25
 -10   4   1    5.45    6.49
 -10   4   1   12.57    5.80
   9  -4  -1   36.49    8.22
   9  -4  -1   32.84    7.48
  -9   4   1   39.37    6.93
  -9   4   1   42.93    7.18
  -9   4   1   34.45    7.18
   8  -4  -1    9.15    5.55
   8  -4  -1   12.51    5.91
   8  -4  -1   12.15    7.97
  -8   4   1    9.63    2.74
  -8   4   1    7.85    4.45
  -8   4   1   13.16    3.91
  -8   4   1   14.70    4.51
  -8   4   1   13.13    5.39
   7  -4  -1  613.02   28.65
   7  -4  -1  499.31   28.92
   7  -4  -1  537.82   27.86
  -7   4   1  594.74   29.22
  -7   4   1  579.51   28.11
  -7   4   1  595.23   27.98
  -7   4   1  563.29   25.62
   6  -4  -1   64.25    8.05
   6  -4  -1   56.57    6.97
   6  -4  -1   43.04    6.57
  -6   4   1   53.51    4.72
  -6   4   1   47.43    2.86
  -6   4   1   65.43    7.40
   5  -4  -1    0.69    3.01
   5  -4  -1    0.77    2.88
   5  -4  -1    0.02    1.94
   5  -4  -1    3.15    2.77
   5  -4  -1    4.89    3.07
  -5   4   1    1.71    2.39
  -5   4   1   -0.48    1.97
  -5   4   1    1.86    1.43
  -5   4   1    2.32    2.86
   4  -4  -1  931.90   40.31
   4  -4  -1  854.48   39.02
   4  -4  -1  945.60   40.33
   4  -4  -1  872.04   40.16
  -4   4   1  909.44   42.46
  -4   4   1  841.04   40.03
  -4   4   1  908.34   39.43
  -4   4   1  907.49   38.49
   3  -4  -1  751.89   34.63
   3  -4  -1  802.89   35.35
  -3   4   1  745.81   34.70
  -3   4   1  780.31   33.91
  -3   4   1  799.73   34.34
  -3   4   1  827.40   35.61
   2  -4  -1  209.96   11.87
   2  -4  -1  214.83   10.83
   2  -4  -1  231.37   11.93
   2  -4  -1  223.26   11.38
   2  -4  -1  210.18   11.45
  -2   4   1  228.55   11.12
  -2   4   1  226.38   11.92
  -2   4   1  216.85   11.87
  -2   4   1  222.83   10.10
   1  -4  -1  813.98   36.96
   1  -4  -1  833.05   36.96
   1  -4  -1  864.86   36.52
   1  -4  -1  859.79   37.06
  -1   4   1  855.24   37.09
  -1   4   1  814.42   36.14
  -1   4   1  855.64   37.23
   0  -4  -1 1509.21   64.93
   0  -4  -1 1592.05   65.33
   0  -4  -1 1655.59   66.88
   0  -4  -1 1590.69   68.45
   0   4   1 1575.98   66.33
   0   4   1 1569.22   66.35
   0   4   1 1541.46   66.25
   0   4   1 1529.33   65.49
  -1  -4  -1  469.53   20.84
  -1  -4  -1  472.04   22.20
   1   4   1  459.59   21.79
   1   4   1  455.17   20.68
   1   4   1  481.51   20.06
   1   4   1  446.14   22.41
   1   4   1  463.17   20.74
   1   4   1  440.13   20.42
  -2  -4  -1   10.56    2.12
  -2  -4  -1    9.46    2.35
  -2  -4  -1   13.09    2.77
   2   4   1   13.90    2.02
   2   4   1   13.38    1.85
   2   4   1   15.01    1.95
   2   4   1   10.73    2.52
   2   4   1   15.16    1.57
   2   4   1   19.20    2.17
  -3  -4  -1 1780.10   88.52
  -3  -4  -1 1878.32   83.30
  -3  -4  -1 2067.96   83.37
  -3  -4  -1 2115.50   89.17
   3   4   1 2026.97   85.72
   3   4   1 2076.35   85.91
   3   4   1 1971.50   84.43
   3   4   1 2261.69   87.71
  -4  -4  -1   44.61    8.24
   4   4   1   41.51    4.84
   4   4   1   48.92    5.77
  -5  -4  -1    3.79    3.38
  -5  -4  -1   12.27    6.30
   5   4   1    5.96    3.08
   5   4   1   10.31    3.67
  -6  -4  -1  197.65   16.61
  -6  -4  -1  149.75   17.41
  -6  -4  -1  200.28   12.82
  -6  -4  -1  179.51   12.99
   6   4   1  155.28   11.52
   6   4   1  183.45   11.28
  -7  -4  -1   30.80   11.69
  -7  -4  -1   57.48   14.36
  -7  -4  -1   49.13    7.40
  -7  -4  -1   35.59    7.24
   7   4   1   43.06    5.94
  -8  -4  -1    3.13    5.52
  -8  -4  -1    1.94    5.77
  -8  -4  -1    1.14   11.26
  -8  -4  -1  -13.68   10.52
   8   4   1    9.04    6.11
  -9  -4  -1   11.36    7.43
 -10  -4  -1  -12.59    8.62
 -12   5   1   -0.45    9.68
  11  -5  -1   30.13   10.01
  11  -5  -1   15.85    5.63
 -11   5   1    8.07    7.68
  10  -5  -1   63.09    7.77
  10  -5  -1   35.19    8.79
 -10   5   1   72.25   12.81
 -10   5   1   56.48    9.14
   9  -5  -1    2.80    4.08
  -9   5   1    6.57    5.84
  -9   5   1    5.44    4.70
  -9   5   1   -5.20    5.14
  -9   5   1    2.14    6.10
   8  -5  -1  405.22   22.99
   8  -5  -1  401.93   23.25
  -8   5   1  420.68   23.70
  -8   5   1  405.39   19.81
  -8   5   1  427.59   22.87
  -8   5   1  421.12   22.30
   7  -5  -1    1.97    3.66
   7  -5  -1    0.54    3.82
   7  -5  -1    2.33    4.31
  -7   5   1    2.57    4.10
  -7   5   1    5.43    3.41
  -7   5   1    1.54    1.23
  -7   5   1    0.50    3.27
  -7   5   1    1.03    1.05
  -7   5   1    2.97    2.63
   6  -5  -1  372.96   20.97
   6  -5  -1  405.89   21.16
  -6   5   1  411.15   21.40
   5  -5  -1  190.21   11.87
   5  -5  -1  185.91   10.44
   5  -5  -1  161.78   11.47
   5  -5  -1  184.78   11.71
   5  -5  -1  177.22   12.89
  -5   5   1  201.41   11.27
   4  -5  -1  849.83   39.84
   4  -5  -1  872.40   38.27
   4  -5  -1  888.91   40.32
   4  -5  -1  896.19   40.51
  -4   5   1  897.55   39.02
  -4   5   1  880.42   38.97
  -4   5   1  938.19   41.02
   3  -5  -1   77.14    5.83
   3  -5  -1   65.26    5.44
   3  -5  -1   75.34    6.51
   3  -5  -1   71.78    6.20
  -3   5   1   80.67    5.01
  -3   5   1   84.34    5.79
  -3   5   1   78.44    6.59
  -3   5   1   78.31    6.80
   2  -5  -1   -1.71    3.07
   2  -5  -1   -1.07    2.51
  -2   5   1   -0.07    1.82
  -2   5   1    1.49    0.95
  -2   5   1    0.04    1.30
   1  -5  -1  272.22   14.50
   1  -5  -1  265.23   13.06
   1  -5  -1  285.70   14.59
  -1   5   1  290.44   13.68
  -1   5   1  283.33   14.60
   0  -5  -1   38.27    4.53
   0  -5  -1   35.26    2.88
   0  -5  -1   28.99    2.46
   0   5   1   33.44    4.03
   0   5   1   32.11    3.14
  -1  -5  -1    7.15    2.86
  -1  -5  -1    6.37    2.38
   1   5   1    9.60    2.61
   1   5   1    5.56    1.65
   1   5   1    7.87    2.25
   1   5   1    8.60    2.38
  -2  -5  -1  244.11   18.04
  -2  -5  -1  298.16   14.66
  -2  -5  -1  276.12   15.59
  -2  -5  -1  248.43   13.31
   2   5   1  285.62   15.48
   2   5   1  273.53   13.24
   2   5   1  279.85   11.62
   2   5   1  279.24   12.56
   2   5   1  273.82   12.96
   2   5   1  280.54   13.99
   2   5   1  260.75   11.88
   2   5   1  278.54   13.08
  -3  -5  -1  184.69    9.86
  -3  -5  -1  201.39    9.86
  -3  -5  -1  197.21   11.79
   3   5   1  188.42    9.89
   3   5   1  203.92    9.03
   3   5   1  187.95   11.71
   3   5   1  211.49    9.09
   3   5   1  233.73   12.53
  -4  -5  -1  134.69    9.47
  -4  -5  -1  138.00   11.64
  -4  -5  -1  136.22    9.52
  -4  -5  -1  129.77   13.38
   4   5   1  126.01    9.34
   4   5   1  125.99    7.42
  -5  -5  -1   37.14    6.23
  -5  -5  -1   25.56    7.89
  -5  -5  -1   35.32    5.93
   5   5   1   36.75    5.17
  -6  -5  -1  376.44   24.38
  -6  -5  -1  376.26   21.57
  -6  -5  -1  306.62   25.80
   6   5   1  435.87   20.26
   6   5   1  353.29   15.90
  -7  -5  -1   -5.82    4.68
  -7  -5  -1   12.88   10.27
  -7  -5  -1   -2.00    4.99
  -7  -5  -1   15.28   11.19
   7   5   1   -2.00    4.74
  -8  -5  -1    9.01   13.02
  -8  -5  -1   26.26   14.16
  -8  -5  -1    5.82    6.68
   8   5   1   -2.13    6.51
  -9  -5  -1   20.20   17.31
   9   5   1   -6.22    8.22
  12  -6  -1   16.54   17.46
 -12   6   1   -3.78   10.18
  11  -6  -1   -2.40    5.94
 -11   6   1   14.97    7.83
  10  -6  -1   13.11    5.99
 -10   6   1   16.40    7.12
 -10   6   1   22.77    8.48
   9  -6  -1  101.69   11.81
   9  -6  -1   82.22   11.67
  -9   6   1  116.88   11.83
  -9   6   1  105.00   11.15
  -9   6   1  103.79    8.14
   8  -6  -1   47.47    8.53
   8  -6  -1   45.51    8.28
  -8   6   1   62.05    8.21
  -8   6   1   51.36    7.86
  -8   6   1   45.72    5.88
  -8   6   1   48.21    8.63
  -7   6   1  299.53   14.23
  -7   6   1  313.31   16.10
  -7   6   1  287.41   14.11
  -7   6   1  321.48   18.78
   6  -6  -1    5.18    3.69
   6  -6  -1    5.41    3.77
  -6   6   1    5.98    3.96
  -6   6   1    2.52    2.95
   5  -6  -1  891.84   40.33
   5  -6  -1  884.08   42.35
   5  -6  -1  989.17   43.28
   5  -6  -1  986.49   43.38
  -5   6   1  902.07   40.92
   4  -6  -1   35.13    5.43
   4  -6  -1   26.98    4.40
   4  -6  -1   26.76    6.00
  -4   6   1   26.76    4.89
  -4   6   1   27.96    3.73
  -4   6   1   28.60    4.33
   3  -6  -1  478.23   22.86
   3  -6  -1  491.61   23.85
  -3   6   1  477.40   24.71
  -3   6   1  518.87   25.06
  -3   6   1  485.89   21.94
  -3   6   1  510.77   23.56
   2  -6  -1  103.01    7.25
   2  -6  -1   83.80    5.38
   2  -6  -1   82.45    7.06
  -2   6   1   86.72    6.19
  -2   6   1   92.67    7.49
   1  -6  -1  152.79    8.32
   1  -6  -1  163.72   10.36
   1  -6  -1  150.38    7.09
   1  -6  -1  167.37   10.21
  -1   6   1  170.51   10.21
  -1   6   1  151.04    8.95
   0  -6  -1  213.16   10.42
   0  -6  -1  208.59   11.98
   0  -6  -1  198.50   13.45
   0  -6  -1  204.32    9.94
   0   6   1  231.80   12.34
   0   6   1  209.43   10.19
   0   6   1  218.14   11.14
  -1  -6  -1   -1.65    2.44
   1   6   1   -1.07    1.38
   1   6   1    2.53    1.99
   1   6   1   -1.60    3.18
   1   6   1    3.23    2.17
  -2  -6  -1  456.27   21.11
   2   6   1  470.55   20.35
   2   6   1  431.52   21.08
   2   6   1  461.40   20.72
   2   6   1  421.14   21.26
  -3  -6  -1  122.54   10.30
  -3  -6  -1  114.35   12.03
  -3  -6  -1  112.96    8.53
   3   6   1  113.52    6.17
   3   6   1  106.98    7.45
   3   6   1  113.54    6.14
   3   6   1  122.47    6.45
   3   6   1  129.10    9.91
  -4  -6  -1   37.89    5.74
  -4  -6  -1   46.77    7.94
  -4  -6  -1   52.14   10.39
   4   6   1   33.55    5.94
   4   6   1   34.91    4.41
   4   6   1   35.81    4.08
  -5  -6  -1  450.88   31.45
   5   6   1  519.03   24.00
   5   6   1  529.16   26.24
   5   6   1  526.05   23.24
  -6  -6  -1   62.53   15.93
  -6  -6  -1   57.41   10.47
   6   6   1   60.56    8.09
  -7  -6  -1    2.09   12.65
  -7  -6  -1   25.06    6.94
  -8  -6  -1    2.66   10.81
  -8  -6  -1  -13.36   14.36
  -8  -6  -1  -25.68   14.95
  -9  -6  -1   18.60   20.77
  11  -7  -1   14.65    7.08
 -11   7   1   39.12    9.75
  10  -7  -1   38.20    8.33
  10  -7  -1   42.64    9.34
 -10   7   1   39.86    9.33
 -10   7   1   37.07    9.56
 -10   7   1   36.37    8.16
 -10   7   1   31.45    6.24
   9  -7  -1  124.91   11.68
   9  -7  -1  140.30   13.94
  -9   7   1  125.09   14.11
  -9   7   1  123.47    9.82
  -9   7   1  120.31   12.61
  -9   7   1  118.79   11.55
   8  -7  -1   48.93    8.76
  -8   7   1   56.26    7.14
  -8   7   1   62.42    9.19
  -8   7   1   56.33    8.27
   7  -7  -1  123.91   11.44
   7  -7  -1  137.12   11.55
   7  -7  -1  113.88   10.68
  -7   7   1  137.84   11.03
  -7   7   1  136.57    9.67
  -7   7   1  142.40   11.81
  -7   7   1  127.90    8.15
  -7   7   1  126.13    8.95
   6  -7  -1  319.96   18.61
   6  -7  -1  336.90   18.91
  -6   7   1  299.77   16.76
  -6   7   1  315.20   18.72
  -6   7   1  298.32   18.81
  -6   7   1  304.34   16.41
   5  -7  -1  205.74   13.09
   5  -7  -1  209.15   13.65
   5  -7  -1  218.83   13.95
  -5   7   1  210.58   12.80
  -5   7   1  205.25   12.02
  -5   7   1  216.86   12.59
   4  -7  -1  503.32   24.61
   4  -7  -1  425.07   22.85
  -4   7   1  485.66   23.39
  -4   7   1  495.96   22.16
   3  -7  -1   44.13    4.49
  -3   7   1   43.62    5.74
  -3   7   1   59.62    7.39
  -3   7   1   50.37    3.95
   2  -7  -1   43.26    6.42
   2  -7  -1   53.68    6.81
   2  -7  -1   41.07    3.53
  -2   7   1   44.74    6.39
  -2   7   1   42.64    3.06
  -2   7   1   50.82    5.75
   1  -7  -1   62.67    7.17
   1  -7  -1   40.79    5.35
   1  -7  -1   40.95    6.01
   1  -7  -1   49.21    5.21
  -1   7   1   39.30    5.85
  -1   7   1   47.06    6.48
  -1   7   1   39.88    3.31
   0  -7  -1   64.40    7.20
   0  -7  -1   63.35    4.22
   0  -7  -1   67.45    6.83
   0  -7  -1   67.76    4.68
   0   7   1   69.76    5.47
   0   7   1   66.87    4.73
   0   7   1   72.49    6.58
  -1  -7  -1  145.17   10.56
  -1  -7  -1  125.91    8.75
   1   7   1  122.48    7.61
   1   7   1  113.58    7.63
   1   7   1  118.84    8.38
  -2  -7  -1   77.81    9.44
  -2  -7  -1   64.73    6.25
  -2  -7  -1   74.57   10.26
   2   7   1   80.93    6.00
   2   7   1   66.88    6.99
   2   7   1   82.51    8.17
   2   7   1   81.95    5.75
  -3  -7  -1   52.24    8.88
  -3  -7  -1   47.51    9.28
   3   7   1   41.09    5.99
   3   7   1   54.48    4.20
   3   7   1   49.81    4.25
  -4  -7  -1  134.25   13.94
  -4  -7  -1  133.15   16.77
   4   7   1  127.06    9.81
   4   7   1  135.71    6.42
   4   7   1  136.45   11.36
   4   7   1  137.98    7.91
  -5  -7  -1   17.70    7.89
  -5  -7  -1   24.06    5.61
  -5  -7  -1    2.01    9.44
   5   7   1   17.41    2.82
   5   7   1    9.38    5.05
  -6  -7  -1    7.90   11.76
  -6  -7  -1    0.85    8.95
  -6  -7  -1   16.51    6.72
  -7  -7  -1   -3.41    6.81
  -7  -7  -1    2.68   13.82
   7   7   1    8.59    6.56
  -8  -7  -1   15.08   12.15
  -8  -7  -1    2.85   17.99
  -8  -7  -1    5.95   16.08
  11  -8  -1   -4.90    7.20
  11  -8  -1   -7.67    8.97
 -11   8   1   -1.39    8.39
 -11   8   1    1.05   10.31
  10  -8  -1   13.02    9.58
  10  -8  -1   16.80    8.69
 -10   8   1   35.35    8.66
 -10   8   1   39.11    8.86
 -10   8   1   29.03   10.14
   9  -8  -1   -6.74    5.88
   9  -8  -1    0.68    6.61
  -9   8   1   -9.31    5.36
  -9   8   1   -1.24    4.48
  -9   8   1   -4.45    7.40
   8  -8  -1   60.53    9.38
   8  -8  -1   85.29   10.65
   8  -8  -1   76.19   11.22
  -8   8   1   90.56    8.48
  -8   8   1  100.27   12.13
   7  -8  -1  193.39   14.83
   7  -8  -1  163.06   13.30
   7  -8  -1  186.87   12.50
   7  -8  -1  202.22   14.97
  -7   8   1  197.19   12.68
  -7   8   1  186.89   13.26
  -7   8   1  179.12   14.65
  -7   8   1  197.12   11.55
   6  -8  -1   93.47    9.22
   6  -8  -1   73.49    8.11
   6  -8  -1   85.83   10.57
  -6   8   1   96.08   11.79
  -6   8   1   91.19    8.05
   5  -8  -1  244.92   15.26
   5  -8  -1  183.29   12.43
   5  -8  -1  180.63   13.53
  -5   8   1  203.79   12.73
  -5   8   1  206.56   14.65
   4  -8  -1   69.43    8.24
   4  -8  -1   76.63    7.86
   4  -8  -1   72.63    6.53
  -4   8   1   77.82    5.79
  -4   8   1   67.00    6.94
  -4   8   1   85.65   10.24
   3  -8  -1  135.04    8.58
   3  -8  -1  163.00   11.00
   3  -8  -1  147.70   10.61
  -3   8   1  160.19   10.02
  -3   8   1  138.08    7.79
   2  -8  -1   60.16    7.95
   2  -8  -1   59.30    7.87
   2  -8  -1   58.28    6.51
   2  -8  -1   53.57    3.89
  -2   8   1   57.63    5.94
  -2   8   1   67.27    8.23
  -2   8   1   53.74    3.55
   1  -8  -1  271.09   14.01
   1  -8  -1  308.91   15.18
   1  -8  -1  280.83   17.10
   1  -8  -1  311.73   18.09
   1  -8  -1  284.58   16.65
  -1   8   1  281.93   15.49
  -1   8   1  295.61   17.22
   0  -8  -1   -0.30    1.74
   0  -8  -1   -0.40    3.35
   0  -8  -1    5.00    3.56
   0  -8  -1   -0.68    3.31
   0   8   1    2.01    2.39
   0   8   1    1.84    2.29
   0   8   1   -0.35    3.76
  -1  -8  -1   43.92    7.73
  -1  -8  -1   27.31    6.19
  -1  -8  -1   33.91    5.50
   1   8   1   32.82    4.65
   1   8   1   39.44    5.47
   1   8   1   32.56    4.51
  -2  -8  -1    8.71    6.17
  -2  -8  -1   23.63    6.30
   2   8   1   14.30    4.65
  -3  -8  -1   -1.95    5.70
  -3  -8  -1   -0.72    3.23
  -3  -8  -1    4.99    7.13
   3   8   1    5.50    4.19
   3   8   1   -0.05    2.63
  -4  -8  -1   72.07   13.23
  -4  -8  -1   60.04   11.58
  -4  -8  -1   63.98    8.38
  -5  -8  -1   27.78    9.87
  -5  -8  -1    4.22   11.26
  -6  -8  -1   25.09   13.98
  -6  -8  -1   -6.64   10.24
  -7  -8  -1    9.22   14.01
  -7  -8  -1   18.75   18.08
 -11   9   1   14.73   10.17
 -11   9   1    1.33   12.03
  10  -9  -1   10.10    8.80
  10  -9  -1    2.44    7.71
 -10   9   1    9.46    6.50
 -10   9   1    1.69   10.84
 -10   9   1   -6.71    7.41
   9  -9  -1    9.22    6.54
  -9   9   1    3.24    4.06
  -9   9   1   10.58    5.92
  -9   9   1    4.84    8.43
   8  -9  -1   -0.01    5.97
   8  -9  -1   11.96    6.84
   8  -9  -1    3.58    6.31
  -8   9   1    2.54    7.59
  -8   9   1    3.30    4.74
   7  -9  -1   66.10   10.42
   7  -9  -1   56.62    9.97
   7  -9  -1   57.51    8.64
  -7   9   1   51.44    7.83
  -7   9   1   57.53    7.70
  -7   9   1   72.02   11.04
  -7   9   1   69.68    7.62
   6  -9  -1   25.39    7.05
   6  -9  -1   27.51    5.96
  -6   9   1   33.24    6.21
  -6   9   1   20.22    7.06
   5  -9  -1  229.13   16.36
   5  -9  -1  246.84   15.90
   5  -9  -1  214.71   13.75
  -5   9   1  230.11   16.40
  -5   9   1  227.00   14.26
   4  -9  -1   82.08    8.34
   4  -9  -1   63.93    8.13
  -4   9   1   74.01    7.22
  -4   9   1   73.92   10.06
  -4   9   1   69.88    5.60
   3  -9  -1  247.22   14.38
   3  -9  -1  204.37   14.40
   3  -9  -1  217.85   15.25
  -3   9   1  229.03   13.84
  -3   9   1  214.53   10.92
  -3   9   1  240.96   15.64
   2  -9  -1 1064.81   44.71
   2  -9  -1 1049.93   47.28
   2  -9  -1 1038.85   49.12
   2  -9  -1 1118.60   49.44
  -2   9   1 1008.04   43.90
   1  -9  -1  197.37   13.21
   1  -9  -1  179.80   13.22
   1  -9  -1  174.93   10.37
  -1   9   1  180.09   11.36
  -1   9   1  161.12    8.74
  -1   9   1  169.25   12.65
  -1   9   1  142.61   13.01
   0  -9  -1  141.42    7.54
   0  -9  -1  142.41   11.57
   0  -9  -1  125.32   10.70
   0  -9  -1  155.09    8.19
   0   9   1  149.29    9.95
   0   9   1  133.02   11.49
   0   9   1  155.15   12.22
  -1  -9  -1   26.50    7.05
  -1  -9  -1   23.99    5.59
   1   9   1   28.08    5.42
   1   9   1   26.75    4.63
  -2  -9  -1   31.45    9.36
  -2  -9  -1   19.09    5.14
  -2  -9  -1   37.73    8.74
   2   9   1   35.74    6.11
  -3  -9  -1   -0.66    6.45
  -3  -9  -1  -10.70   13.41
   3   9   1    3.48    3.63
  -4  -9  -1    7.90   11.06
  -4  -9  -1   -7.50    7.36
   4   9   1    0.99    4.07
   4   9   1   -2.53    5.49
  -5  -9  -1   13.76   10.93
  -5  -9  -1   -9.30   12.55
   5   9   1    5.61    6.86
  -6  -9  -1   35.42   18.01
  -6  -9  -1    9.60   12.60
  10 -10  -1    2.30    8.51
 -10  10   1   -5.10    7.60
 -10  10   1   -4.23   11.12
 -10  10   1    2.48    8.36
   9 -10  -1    5.30    8.02
   9 -10  -1  -10.64    7.56
   8 -10  -1   29.64    8.45
  -8  10   1   29.67   10.06
  -8  10   1   26.83    7.03
   7 -10  -1    5.43    5.76
   7 -10  -1   -5.41    5.07
  -7  10   1    2.22    4.67
  -7  10   1    7.78    7.78
  -7  10   1    6.12    5.01
   6 -10  -1  159.99   13.81
   6 -10  -1  144.94   12.58
   6 -10  -1  138.80   11.54
  -6  10   1  161.80   12.10
  -6  10   1  160.70   14.83
   5 -10  -1   21.49    7.79
   5 -10  -1   37.65    8.66
   5 -10  -1   24.20    5.45
  -5  10   1   30.33    6.59
  -5  10   1   21.52    7.92
   4 -10  -1   45.94    7.55
   4 -10  -1   33.38    7.69
   4 -10  -1   48.93    7.63
   4 -10  -1   48.89    5.84
  -4  10   1   39.92    6.60
  -4  10   1   47.25    4.71
  -4  10   1   45.91    8.69
   3 -10  -1  232.76   16.20
   3 -10  -1  234.68   16.81
   3 -10  -1  244.78   16.16
   3 -10  -1  227.94   11.71
  -3  10   1  234.63   10.84
  -3  10   1  228.47   15.70
  -3  10   1  249.37   16.76
   2 -10  -1   29.17    6.71
   2 -10  -1   18.61    5.18
   2 -10  -1   27.61    6.35
  -2  10   1   31.96    5.52
   1 -10  -1  118.22   11.36
   1 -10  -1  119.04    8.49
   1 -10  -1  119.28   11.55
   1 -10  -1  139.54   11.72
  -1  10   1  132.66   11.39
  -1  10   1  104.82    9.46
   0 -10  -1   -9.26    4.66
   0 -10  -1    1.17    1.97
   0 -10  -1    1.78    4.97
   0 -10  -1    0.89    5.16
   0  10   1   -2.67    4.49
  -1 -10  -1   50.89    9.54
  -1 -10  -1   48.25    7.59
   1  10   1   61.45    7.50
   1  10   1   47.07    7.85
   1  10   1   56.93    6.25
  -2 -10  -1   22.64    7.37
  -2 -10  -1   29.07   10.12
   2  10   1   19.17   12.23
  -3 -10  -1   36.28    9.75
  -3 -10  -1   38.70   12.61
   3  10   1   35.27    9.36
   3  10   1   38.31    4.86
  -4 -10  -1    2.96   13.01
   4  10   1    4.18    6.28
  -5 -10  -1   11.61   17.03
  -5 -10  -1    2.83   11.64
   5  10   1   -5.23    8.43
  10 -11  -1   19.07   10.56
 -10  11   1   -9.09   11.93
   9 -11  -1   -0.49    7.86
   9 -11  -1   -1.67    8.59
   9 -11  -1    1.58   10.09
  -9  11   1    1.00   10.89
   8 -11  -1   -5.44    6.51
   8 -11  -1   -7.74    6.74
  -8  11   1   -4.50    7.03
  -8  11   1   -0.18    6.42
  -8  11   1   -3.58    6.26
  -8  11   1   -2.93    8.52
   7 -11  -1    7.04    7.55
   7 -11  -1   10.56    6.58
  -7  11   1   12.34    9.26
  -7  11   1   10.87    6.46
  -7  11   1    1.94    6.49
   6 -11  -1   19.13    7.65
   6 -11  -1    9.95    5.83
   6 -11  -1    1.66    5.72
  -6  11   1   27.79    9.26
  -6  11   1   18.49    5.70
  -6  11   1   14.30    6.70
   5 -11  -1   34.94    9.06
   5 -11  -1   24.08    5.24
  -5  11   1   24.01    7.80
  -5  11   1   27.99    7.68
  -5  11   1   29.79    4.67
   4 -11  -1   31.36    7.72
   4 -11  -1   33.07    7.38
  -4  11   1   37.87    7.16
   3 -11  -1  205.22    9.29
   3 -11  -1  210.07   15.78
   3 -11  -1  201.35   13.52
   3 -11  -1  176.41   10.13
   3 -11  -1  214.68   16.27
  -3  11   1  233.86   16.88
   2 -11  -1   49.79    8.92
   2 -11  -1   54.00    7.25
   2 -11  -1   46.39    9.09
   1 -11  -1   62.91    9.93
   1 -11  -1   48.40    8.99
   1 -11  -1   52.61    9.63
  -1  11   1   45.01    9.05
   0 -11  -1  136.24   13.42
   0 -11  -1  146.80   14.72
   0  11   1  124.14   13.01
  -1 -11  -1   37.42    9.22
  -1 -11  -1   45.05   10.52
  -1 -11  -1   34.67    7.95
   1  11   1   39.48    7.09
  -2 -11  -1   25.68   13.58
  -2 -11  -1    9.27   10.89
   2  11   1   22.12    8.53
  -3 -11  -1   16.54   13.04
  -3 -11  -1  -10.48    8.69
   3  11   1    0.12    5.53
   3  11   1   -1.92    6.96
  -4 -11  -1   -3.94   16.32
   4  11   1    5.78    9.44
   9 -12  -1   21.55   10.51
  -9  12   1   28.62   11.93
   8 -12  -1   -7.44   12.75
   8 -12  -1   -7.06    7.81
   8 -12  -1    2.18    8.91
  -8  12   1   -5.55   10.23
  -8  12   1   -2.14    7.22
   7 -12  -1   24.24   10.62
  -7  12   1    9.31    7.78
  -7  12   1   -8.07    9.32
   6 -12  -1   14.76    6.34
   6 -12  -1   11.64    8.68
   6 -12  -1   17.64    7.75
  -6  12   1    9.65    7.44
  -6  12   1    4.60    5.93
   5 -12  -1   10.69    7.24
   5 -12  -1   14.80    7.96
  -5  12   1   28.44    7.24
   4 -12  -1   70.04    6.60
   4 -12  -1   63.43    9.23
   4 -12  -1   73.31   10.88
   4 -12  -1   74.88   11.29
  -4  12   1   58.89   10.55
  -4  12   1   60.13    8.92
   3 -12  -1   18.09    8.02
   3 -12  -1    3.96    6.80
   3 -12  -1   -0.94    5.20
   3 -12  -1    5.65    6.98
  -3  12   1    4.20    7.08
  -3  12   1    7.20    5.42
   2 -12  -1   54.14   10.58
   2 -12  -1   48.19   10.08
   2 -12  -1   53.96    9.69
   2 -12  -1   70.23    7.93
  -2  12   1   62.73   10.08
  -2  12   1   73.55    9.67
  -2  12   1   44.47   13.87
   1 -12  -1   92.09   13.28
   1 -12  -1   80.58   11.33
   1 -12  -1   76.63   11.58
  -1  12   1   92.44   11.03
   0 -12  -1   78.85   13.55
   0 -12  -1   62.91   16.89
   0  12   1   54.69    9.34
   0  12   1   66.02   11.55
  -1 -12  -1   18.32   11.10
   1  12   1   23.23    7.06
  -2 -12  -1    3.40   10.63
  -2 -12  -1    9.75   12.55
   8 -13  -1   22.10    9.52
  -8  13   1  -12.48   15.74
   7 -13  -1   -2.87    9.21
   7 -13  -1   -9.56    8.95
   7 -13  -1    0.56    7.69
  -7  13   1    2.24    8.65
  -7  13   1    1.02   10.67
   6 -13  -1    8.36   14.24
  -6  13   1    5.29    8.64
  -6  13   1   -8.98    9.46
  -6  13   1    1.69    6.89
   5 -13  -1   -6.56    7.84
  -5  13   1   -4.05    7.56
  -5  13   1    4.44    8.11
   4 -13  -1   17.93    8.02
   4 -13  -1   13.15    7.27
   4 -13  -1    0.36    8.75
  -4  13   1   12.41    8.95
  -4  13   1    5.69    7.59
   3 -13  -1   16.48   10.05
   3 -13  -1   22.18    8.94
   3 -13  -1   30.29   10.03
   3 -13  -1   32.05    7.24
   2 -13  -1   36.85   10.99
   2 -13  -1   27.78    9.85
   2 -13  -1   44.11   10.69
  -2  13   1   37.90    8.43
   1 -13  -1   29.58   10.94
  -1  13   1   48.93    9.87
  -1  13   1   46.45   17.59
   0 -13  -1   -7.94    8.87
   0  13   1    1.37    7.15
   0  13   1   -5.63    8.64
  -1 -13  -1    2.50   13.33
  -2 -13  -1   31.12   17.86
   6 -14  -1   -1.81   11.53
  -6  14   1   -0.08    9.48
  -5  14   1   14.69   10.27
   4 -14  -1  -12.30   11.16
   4 -14  -1  -16.24    7.54
   4 -14  -1    0.73    9.64
   4 -14  -1   15.56   10.06
  -4  14   1   -1.08    9.95
   3 -14  -1  -12.40   10.69
   3 -14  -1    2.80   11.13
   2 -14  -1   -8.08   11.13
   2 -14  -1   11.18    9.93
  -2  14   1   14.50    8.12
   1 -14  -1   13.82   12.06
   0 -14   2   25.55   20.31
   1 -14   2   10.71   10.19
   1 -14   2    7.39   13.51
  -2  14  -2   11.71    7.81
   2 -14   2    7.12    9.73
  -3  14  -2   25.93    9.35
   3 -14   2   33.70   12.77
   3 -14   2   45.02   12.69
   4 -14   2   -4.63    9.08
   4 -14   2   -5.23    8.88
   4 -14   2    8.39   10.83
   5 -14   2   20.49   11.49
   5 -14   2   53.96   12.21
   6 -14   2  -13.53   11.85
  -2 -13   2    9.82   14.73
   1  13  -2   29.68    8.88
  -1 -13   2   30.64   12.96
  -1 -13   2   37.79   11.28
   0  13  -2    0.61    7.34
   0  13  -2    5.53    8.45
   0 -13   2   17.38    9.76
   0 -13   2   15.73   10.59
  -1  13  -2    1.94    6.41
   1 -13   2  -10.10    7.40
   1 -13   2    7.34    9.60
   1 -13   2   14.08    8.96
  -2  13  -2   34.69    8.34
   2 -13   2   51.64    8.10
   2 -13   2   35.16    8.76
   3 -13   2   -5.17    7.62
   3 -13   2    6.67    7.19
   4 -13   2   22.62    9.80
   4 -13   2    7.18    7.89
   5 -13   2    0.78    7.71
   5 -13   2    8.50    8.35
   5 -13   2   23.22   10.47
   5 -13   2  -10.01    8.50
  -6  13  -2   73.81   11.03
  -6  13  -2   81.15   14.18
   6 -13   2   60.49   11.48
   6 -13   2   57.99    9.80
  -7  13  -2   51.08   13.33
  -7  13  -2   43.15   14.89
   7 -13   2   27.88   11.06
  -8  13  -2   29.95   14.10
   8 -13   2   11.29   10.14
   3  12  -2   14.37    9.78
   3  12  -2   11.07    6.90
  -3 -12   2   24.02   14.84
  -3 -12   2   31.39   12.83
   2  12  -2   22.59   11.84
   2  12  -2    7.12    9.73
  -2 -12   2   13.82   11.53
   1  12  -2   54.78    9.32
  -1 -12   2   33.57    9.52
  -1 -12   2   45.30   11.25
  -1 -12   2   31.22   10.51
   0  12  -2    4.37    6.59
   0 -12   2    0.76    7.02
   0 -12   2    5.51    6.78
  -1  12  -2   -9.87    6.14
   1 -12   2   -6.86    7.45
   1 -12   2   -8.38    5.71
   2 -12   2   46.58    8.72
   2 -12   2   36.16    8.62
   2 -12   2   27.72   10.44
   2 -12   2   39.38    7.53
  -3  12  -2    4.43    7.37
  -3  12  -2   -7.03    5.86
   3 -12   2    4.56    5.98
   3 -12   2  -11.66    5.71
   4 -12   2    1.78    6.12
   4 -12   2   16.69    8.28
  -5  12  -2   67.03    9.63
   5 -12   2   57.10   10.34
   5 -12   2   64.80   11.73
   5 -12   2   45.41    9.16
   5 -12   2   40.50   10.16
  -6  12  -2    9.59    9.34
  -6  12  -2    9.66    6.53
   6 -12   2   14.52    8.32
   6 -12   2    5.42    8.66
   6 -12   2   10.56    6.86
  -7  12  -2   71.65   14.67
  -7  12  -2   63.02    9.75
   7 -12   2   46.57    9.69
  -8  12  -2    2.16   10.21
   8 -12   2   17.13    8.90
   8 -12   2   -0.36    8.59
   8 -12   2   -6.15    8.23
  -9  12  -2    0.44    9.37
  -9  12  -2   -6.28   11.68
   9 -12   2    9.04   10.87
   4  11  -2   31.93    9.66
  -4 -11   2   49.41   15.53
  -4 -11   2   18.10   10.31
  -3 -11   2  -13.85   11.19
   2  11  -2  190.71   13.90
  -2 -11   2  183.57   15.52
  -2 -11   2  197.23   16.80
   1  11  -2   10.62    5.81
  -1 -11   2    5.27    6.45
  -1 -11   2    1.59    6.31
  -1 -11   2    1.82    6.51
   0  11  -2   18.42    6.71
   0 -11   2   15.87    6.89
   0 -11   2   27.41    7.33
   0 -11   2   37.37    8.47
   0 -11   2   21.78    3.98
  -1  11  -2   75.46    8.14
  -1  11  -2   80.32   11.48
   1 -11   2  108.52   10.84
   1 -11   2   87.13   11.65
   1 -11   2  101.27    8.70
   2 -11   2  109.88   12.74
   2 -11   2   88.42   11.67
   2 -11   2  117.58   11.17
   2 -11   2  116.97   10.39
  -3  11  -2   18.67    5.58
  -3  11  -2   37.93    8.86
   3 -11   2   11.47    3.70
   3 -11   2   13.52    6.39
   3 -11   2   18.27    2.89
   3 -11   2    1.79    5.60
  -4  11  -2    3.73    5.88
   4 -11   2    3.61    5.35
  -5  11  -2   46.64    7.83
   5 -11   2   40.00    8.46
   5 -11   2   42.43    9.56
   5 -11   2   43.49    7.24
  -6  11  -2   21.47    5.70
  -6  11  -2   24.41    8.88
   6 -11   2   37.79    9.04
   6 -11   2   41.81    7.75
  -7  11  -2    6.00    9.47
  -7  11  -2   16.69    6.91
   7 -11   2   23.02    7.61
   7 -11   2    1.27    7.38
  -8  11  -2   70.10    9.88
  -8  11  -2   86.19   15.15
   8 -11   2   63.96   11.12
  -9  11  -2    4.30   12.53
   9 -11   2    3.66   10.16
   9 -11   2   -1.48    9.95
 -10  11  -2   32.71   13.14
 -10  11  -2   42.14   14.86
 -10  11  -2   29.32    9.50
  10 -11   2   23.32   15.02
  10 -11   2   39.40   12.95
  -6 -10   2   37.88   12.81
   5  10  -2    0.47    7.33
  -5 -10   2    3.85   13.23
   4  10  -2   -5.32    8.02
   4  10  -2    2.13    3.33
   4  10  -2   12.05    7.27
  -4 -10   2   -0.12    7.30
   3  10  -2  169.50   11.26
  -3 -10   2  125.66   16.82
  -3 -10   2  149.76   14.57
   2  10  -2  128.32   12.55
  -2 -10   2  135.53   14.52
  -2 -10   2  123.05   12.85
  -2 -10   2  132.72   17.97
   1  10  -2  111.83    8.87
   1  10  -2  109.47   10.03
  -1 -10   2  103.42   11.98
  -1 -10   2   91.90   11.79
  -1 -10   2   98.36   10.38
   0  10  -2  140.23   10.21
   0  10  -2  113.66   11.27
   0 -10   2  145.31   11.82
   0 -10   2  120.42    7.62
   0 -10   2  153.43   12.26
   0 -10   2  139.39   12.76
  -1  10  -2  215.61   21.37
  -1  10  -2  202.99   13.39
   1 -10   2  195.46   15.11
   1 -10   2  230.21   14.70
   1 -10   2  209.59   13.10
  -2  10  -2   27.82    7.54
   2 -10   2   39.66    3.02
   2 -10   2   36.79    3.95
   2 -10   2   39.23    7.13
   2 -10   2   39.97    7.69
   2 -10   2   40.99    6.57
  -3  10  -2   37.59    8.76
  -3  10  -2   33.38    6.09
   3 -10   2   42.03    7.10
   3 -10   2   27.25    4.55
   3 -10   2   19.55    6.76
   4 -10   2  321.40   19.28
   4 -10   2  288.03   19.41
   4 -10   2  297.32   19.18
  -5  10  -2   10.12    4.35
  -5  10  -2   16.56    8.61
   5 -10   2   14.52    5.83
  -6  10  -2   14.69    7.73
  -6  10  -2   16.28    8.28
  -6  10  -2   12.90    4.49
   6 -10   2    9.04    7.17
   6 -10   2   12.99    6.45
   6 -10   2    3.37    5.24
  -7  10  -2   13.53    7.62
  -7  10  -2   48.55    8.14
   7 -10   2   39.49   10.01
   7 -10   2   34.11    8.03
  -8  10  -2   10.27    5.95
  -8  10  -2   13.80    9.38
   8 -10   2   -0.41    7.23
   8 -10   2   -7.35    6.22
  -9  10  -2   10.10    7.26
  -9  10  -2    3.42   10.50
  -9  10  -2    8.18    6.45
 -10  10  -2    3.44   12.07
  10 -10   2    4.65   11.09
  -7  -9   2   -7.29   12.89
  -6  -9   2    6.62   13.65
  -6  -9   2    1.25   10.67
  -5  -9   2  -12.95   10.13
  -5  -9   2   12.14    8.88
   4   9  -2   99.31   10.12
  -4  -9   2   98.10   14.78
  -4  -9   2   94.78   13.96
   3   9  -2  171.01   10.65
  -3  -9   2  195.48   17.74
  -3  -9   2  151.90   16.29
   2   9  -2  166.89   11.65
  -2  -9   2  139.46   14.82
  -2  -9   2  156.03   13.92
  -2  -9   2  140.53   11.10
   1   9  -2   24.40    5.23
   1   9  -2   26.82    5.93
   1   9  -2   28.42    4.72
  -1  -9   2   34.61    6.39
  -1  -9   2   24.18    6.00
  -1  -9   2   28.03    3.12
  -1  -9   2   24.75    6.14
   0   9  -2  766.53   38.52
   0   9  -2  872.91   40.45
   0   9  -2  879.05   42.82
   0   9  -2  909.50   39.80
   0  -9   2  877.21   38.84
   0  -9   2  832.69   37.21
   0  -9   2  897.05   41.52
   0  -9   2  878.24   42.52
   0  -9   2  946.75   41.44
   1  -9   2   19.32    1.94
   1  -9   2    8.00    5.21
   1  -9   2   20.90    4.88
   1  -9   2   13.21    4.47
   1  -9   2   18.09    5.53
   1  -9   2   17.64    1.61
  -2   9  -2    4.04    2.87
  -2   9  -2   -6.10    3.72
   2  -9   2    4.85    1.72
   2  -9   2   10.75    4.70
   2  -9   2    5.88    4.98
   2  -9   2    1.53    3.81
  -3   9  -2   -3.39    3.94
  -3   9  -2    2.00    3.14
   3  -9   2   -4.02    4.81
   3  -9   2   -0.13    2.13
   3  -9   2    0.13    3.74
  -4   9  -2  570.50   29.96
  -4   9  -2  556.62   27.29
   4  -9   2  527.84   28.13
   4  -9   2  540.15   28.95
   4  -9   2  507.60   27.98
  -5   9  -2   17.05    4.65
  -5   9  -2   17.62    6.50
   5  -9   2   12.93    5.50
   5  -9   2   10.87    5.15
   5  -9   2   12.50    5.49
  -6   9  -2   -5.03    5.89
   6  -9   2   -2.19    5.16
   6  -9   2    1.94    4.76
   6  -9   2    3.00    4.69
  -7   9  -2   75.48   11.31
  -7   9  -2   71.30    8.59
   7  -9   2   60.04    9.62
   7  -9   2   51.74    9.66
  -8   9  -2    8.83    5.00
  -8   9  -2   -6.29    7.53
   8  -9   2    4.46    6.77
   8  -9   2   -0.59    6.47
   8  -9   2    9.63    6.12
  -9   9  -2    7.92    6.10
  -9   9  -2    2.41    5.53
  -9   9  -2    7.08   10.57
   9  -9   2   -6.01    6.81
 -10   9  -2   25.56    8.49
  10  -9   2   28.24   11.48
  10  -9   2   19.62   10.28
 -11   9  -2  -13.83   10.15
  -8  -8   2    3.47   14.90
   7   8  -2   -8.23    6.79
  -7  -8   2  -18.73   13.22
  -7  -8   2    1.45   10.43
  -6  -8   2    0.21   11.29
  -6  -8   2   -4.77    5.59
  -6  -8   2   -3.82    7.91
   5   8  -2    2.61    2.96
  -5  -8   2    5.87    6.57
  -5  -8   2    0.36    8.84
  -5  -8   2   13.39    6.01
   4   8  -2   59.44    5.71
  -4  -8   2   79.00   10.94
  -4  -8   2   49.80    7.67
  -3  -8   2    4.09    4.49
  -3  -8   2    7.60    3.92
  -3  -8   2    8.30    6.14
   2   8  -2   36.14    5.22
   2   8  -2   30.85    5.34
  -2  -8   2   25.71    6.45
  -2  -8   2   26.04    5.36
  -2  -8   2   30.85    6.66
   1   8  -2 1028.45   43.86
   1   8  -2  964.35   44.02
  -1  -8   2  998.78   43.44
  -1  -8   2  964.75   41.48
  -1  -8   2  973.41   46.63
  -1  -8   2 1036.33   46.12
  -1  -8   2  986.22   45.31
   0   8  -2  115.88    9.17
   0   8  -2  127.71    9.90
   0   8  -2  120.35    8.19
   0  -8   2  110.99   10.10
   0  -8   2  108.05    9.35
   0  -8   2  125.88    9.22
   0  -8   2  114.15    7.92
  -1   8  -2 1145.41   52.54
  -1   8  -2 1175.77   51.62
   1  -8   2 1168.46   53.33
   1  -8   2 1157.20   53.88
   1  -8   2 1213.25   52.14
   1  -8   2 1173.74   48.53
  -2   8  -2   -2.21    3.24
  -2   8  -2    2.62    2.53
   2  -8   2    5.15    4.64
   2  -8   2   -1.80    2.98
   2  -8   2   -1.34    3.29
   2  -8   2    2.25    2.29
  -3   8  -2 1392.88   59.28
  -3   8  -2 1421.49   60.98
   3  -8   2 1435.70   62.35
   3  -8   2 1301.63   59.89
  -4   8  -2   55.12    5.45
  -4   8  -2   54.11    6.82
  -4   8  -2   57.50    9.17
   4  -8   2   51.80    7.45
   4  -8   2   64.53    7.26
   4  -8   2   58.97    8.50
  -5   8  -2  181.59   11.63
  -5   8  -2  215.21   12.55
   5  -8   2  161.42   12.05
   5  -8   2  176.84   12.98
   5  -8   2  204.14   14.00
  -6   8  -2  147.19   10.59
  -6   8  -2  141.09   14.94
  -6   8  -2  146.31   12.73
   6  -8   2  135.13   11.86
   6  -8   2  132.47   11.14
   6  -8   2  147.99   12.11
  -7   8  -2    4.58    4.63
  -7   8  -2   -2.47    5.52
   7  -8   2    1.17    5.00
   7  -8   2    7.22    5.54
   7  -8   2    1.89    5.44
  -8   8  -2   10.34    4.84
  -8   8  -2   18.56    5.37
  -8   8  -2   10.54    7.57
  -8   8  -2   18.55    5.21
  -8   8  -2    5.51    6.36
   8  -8   2   11.87    6.24
  -9   8  -2   -6.04    4.72
  -9   8  -2    4.54    5.97
  -9   8  -2    1.36    6.11
  -9   8  -2    0.46    7.54
   9  -8   2  -21.12   12.52
   9  -8   2   -3.01    6.14
   9  -8   2   -2.24    6.49
 -10   8  -2   -8.30    8.92
 -10   8  -2   -5.47   10.25
  10  -8   2   -2.67    8.23
  10  -8   2    7.46    8.16
 -11   8  -2   20.90   11.54
  -8  -7   2    8.86   14.46
  -8  -7   2   10.99    6.83
  -8  -7   2   25.48   15.88
   7   7  -2   -7.98    4.32
  -7  -7   2   11.83    9.10
   6   7  -2   -2.49    5.16
  -6  -7   2    2.63    7.45
  -6  -7   2    0.70    4.29
  -6  -7   2   -6.22    8.64
   5   7  -2  126.83    9.84
   5   7  -2  130.92    7.33
  -5  -7   2  115.79   13.57
  -5  -7   2  110.77   10.11
   4   7  -2   12.65    2.63
   4   7  -2   12.62    5.21
   4   7  -2   13.13    2.07
   4   7  -2   15.61    2.85
   4   7  -2   21.24    3.02
  -4  -7   2   17.75    4.67
  -4  -7   2   14.33    6.99
   3   7  -2   31.76    4.47
   3   7  -2   33.77    5.56
  -3  -7   2   36.41    5.16
  -3  -7   2   32.85    6.01
  -3  -7   2   30.93    7.38
  -3  -7   2   30.27    5.12
   2   7  -2  372.18   16.66
   2   7  -2  331.53   18.00
   2   7  -2  350.98   17.83
  -2  -7   2  336.76   19.54
  -2  -7   2  328.05   19.02
   1   7  -2  687.74   29.88
   1   7  -2  697.36   31.49
  -1  -7   2  681.15   31.73
  -1  -7   2  641.91   28.15
  -1  -7   2  634.07   28.98
   0   7  -2  753.45   33.51
   0   7  -2  744.54   34.82
   0   7  -2  760.58   34.10
   0  -7   2  795.64   34.34
   0  -7   2  757.24   34.73
   0  -7   2  692.01   30.80
   0  -7   2  760.82   35.41
   0  -7   2  685.74   30.63
   0  -7   2  759.70   33.41
  -1   7  -2    5.47    3.13
  -1   7  -2    3.06    2.12
   1  -7   2    7.56    2.22
   1  -7   2    2.82    2.78
   1  -7   2    5.90    1.14
   1  -7   2    3.43    3.04
  -2   7  -2 1413.45   59.07
  -2   7  -2 1332.96   56.87
  -2   7  -2 1267.32   57.79
   2  -7   2 1153.55   54.49
   2  -7   2 1313.49   55.94
   2  -7   2 1396.36   58.50
  -3   7  -2    2.44    2.41
   3  -7   2    8.22    2.80
   3  -7   2    8.95    3.78
  -4   7  -2  364.88   18.13
  -4   7  -2  392.08   27.54
   4  -7   2  311.70   18.11
   4  -7   2  344.71   19.10
  -5   7  -2   61.95   12.78
  -5   7  -2   39.30    5.70
   5  -7   2   52.24    7.72
   5  -7   2   52.79    7.08
  -6   7  -2  102.23    8.35
  -6   7  -2  112.13   10.56
  -6   7  -2  120.50    8.39
   6  -7   2  106.16    9.97
   6  -7   2  105.76    9.88
  -7   7  -2   16.82    4.15
  -7   7  -2   15.56    4.63
  -7   7  -2    6.72    6.07
  -7   7  -2   21.84    4.69
   7  -7   2   12.55    5.36
  -8   7  -2   11.55    6.34
  -8   7  -2    1.13    3.93
  -8   7  -2    4.64    4.46
  -8   7  -2    2.36    3.33
   8  -7   2    4.07    4.32
   8  -7   2   10.14    6.55
  -9   7  -2   17.25    5.77
  -9   7  -2   16.56    7.40
  -9   7  -2   15.89    8.43
   9  -7   2   13.72    7.64
 -10   7  -2    7.66    8.17
 -10   7  -2    3.09    6.68
  10  -7   2    9.09    8.41
  10  -7   2   -0.04    6.25
 -11   7  -2   -8.99   10.93
  11  -7   2    5.87    7.30
  -9  -6   2   48.90   19.17
   8   6  -2    9.76    6.08
  -8  -6   2   16.74   12.97
  -7  -6   2   39.30    8.27
  -7  -6   2   45.01   12.40
  -7  -6   2   33.46   10.36
   6   6  -2   99.62   11.75
  -6  -6   2   91.43   11.67
  -6  -6   2  105.00    9.69
   5   6  -2   10.48    3.95
  -5  -6   2    8.51    2.76
  -5  -6   2    8.84    5.65
  -5  -6   2   19.16   10.32
   4   6  -2   22.28    4.23
  -4  -6   2   23.61    6.83
  -4  -6   2   24.29    3.77
  -4  -6   2   22.64    4.69
   3   6  -2   26.51    3.64
   3   6  -2   17.89    4.22
   3   6  -2   23.15    2.71
  -3  -6   2   18.27    3.82
  -3  -6   2   10.61    3.27
  -3  -6   2   21.19    5.70
   2   6  -2  575.15   24.66
   2   6  -2  563.20   26.44
   2   6  -2  553.54   25.89
   2   6  -2  579.14   23.31
   2   6  -2  527.18   26.70
   2   6  -2  550.45   24.90
  -2  -6   2  553.44   27.62
  -2  -6   2  557.42   26.70
   1   6  -2   -0.17    3.20
   1   6  -2    2.94    2.33
   1   6  -2    1.77    2.25
   1   6  -2    3.72    1.64
  -1  -6   2    1.83    2.19
  -1  -6   2    4.38    2.58
  -1  -6   2    3.23    2.08
  -1  -6   2    2.53    0.83
  -1  -6   2    5.02    2.79
  -1  -6   2    6.39    1.27
  -1  -6   2    1.25    1.44
   0   6  -2 1014.83   45.13
   0   6  -2  994.69   43.56
   0  -6   2 1007.40   44.99
   0  -6   2 1064.09   44.53
   0  -6   2  967.21   42.58
   0  -6   2 1028.43   45.64
   0  -6   2  995.25   41.76
   0  -6   2 1023.12   44.06
  -1   6  -2  583.51   27.92
  -1   6  -2  576.28   27.38
  -1   6  -2  588.41   27.63
  -1   6  -2  591.63   26.48
   1  -6   2  573.65   24.64
  -2   6  -2  931.33   41.32
  -2   6  -2  912.67   40.66
  -2   6  -2  890.48   39.51
   2  -6   2  846.55   41.54
  -3   6  -2 1473.96   61.58
  -3   6  -2 1445.73   63.59
   3  -6   2 1415.93   64.13
   3  -6   2 1432.29   62.42
   3  -6   2 1459.92   65.15
  -4   6  -2  368.43   18.09
  -4   6  -2  372.12   17.97
   4  -6   2  329.83   18.98
   4  -6   2  346.92   19.29
   4  -6   2  378.55   19.47
   4  -6   2  346.03   18.64
  -5   6  -2  439.10   22.98
   5  -6   2  440.78   22.54
   5  -6   2  415.73   22.32
   5  -6   2  392.37   21.91
  -6   6  -2    0.85    2.75
  -6   6  -2   -2.76    2.44
  -6   6  -2    3.38    4.27
  -6   6  -2   -0.77    3.24
   6  -6   2   -2.90    3.33
   6  -6   2    3.08    5.42
  -7   6  -2   81.33    8.46
  -7   6  -2   88.93    7.35
  -7   6  -2   73.98    6.02
  -7   6  -2   90.83    7.25
   7  -6   2   78.40    8.28
   7  -6   2  104.13   10.98
   7  -6   2   95.59   11.03
   7  -6   2   89.24    9.31
  -8   6  -2   19.85    4.04
  -8   6  -2    4.46    7.92
  -8   6  -2    6.42    4.23
  -8   6  -2   10.27    4.99
   8  -6   2   13.73    5.16
   8  -6   2   15.29    7.28
   8  -6   2    4.75    5.62
   8  -6   2   16.53    6.37
  -9   6  -2   29.83   12.65
  -9   6  -2   10.02    5.54
 -10   6  -2    3.44    6.24
 -10   6  -2   -7.08    8.23
  10  -6   2   -3.82    5.52
 -11   6  -2    8.14    9.65
  11  -6   2   -1.38   10.54
   9   5  -2   10.54    8.13
  -9  -5   2   -3.63    7.04
  -9  -5   2    0.71   15.64
   8   5  -2   23.87    6.74
  -8  -5   2   34.35   12.15
   7   5  -2    0.74    4.42
   7   5  -2   -2.61    3.96
   7   5  -2    6.83    4.95
  -7  -5   2   18.35    7.94
  -7  -5   2    4.54    5.19
  -7  -5   2   -1.69    8.56
   6   5  -2   89.38    6.62
   6   5  -2  100.82    8.71
  -6  -5   2   96.26   10.02
   5   5  -2   38.29    4.16
  -5  -5   2   36.07    3.57
  -5  -5   2   43.16    7.37
  -5  -5   2   34.71    2.80
  -5  -5   2   31.46    8.13
  -5  -5   2   38.56    6.08
   4   5  -2  107.91    5.27
   4   5  -2   92.75    6.46
   4   5  -2   97.50    5.34
  -4  -5   2  109.87    9.09
  -4  -5   2  103.47   10.02
  -4  -5   2   92.81    5.59
  -4  -5   2  118.79    8.46
   3   5  -2    1.81    2.22
   3   5  -2    2.08    1.08
   3   5  -2    6.84    3.25
   3   5  -2    5.14    1.93
   3   5  -2    2.56    1.20
   3   5  -2    3.17    3.23
   3   5  -2    2.84    1.38
  -3  -5   2    7.29    1.92
  -3  -5   2    0.79    2.18
  -3  -5   2    6.81    3.73
  -3  -5   2    0.70    2.00
   2   5  -2   89.67    4.49
   2   5  -2   82.37    7.35
   2   5  -2   89.70    7.35
   2   5  -2   92.12    5.05
   2   5  -2   90.34    5.39
   2   5  -2   82.49    6.02
   2   5  -2   96.78    6.12
  -2  -5   2  102.52    7.11
  -2  -5   2   92.70    7.05
  -2  -5   2   92.14    5.15
  -2  -5   2   91.72    7.48
   1   5  -2 2357.10   97.25
   1   5  -2 2330.00   94.96
   1   5  -2 2310.64   96.07
   1   5  -2 2363.46   97.48
  -1  -5   2 2407.36   96.26
  -1  -5   2 2415.60   97.56
  -1  -5   2 2192.59   95.24
  -1  -5   2 2186.97   95.25
   0   5  -2  415.46   19.86
   0   5  -2  390.88   20.09
   0   5  -2  423.98   18.60
   0  -5   2  411.80   17.26
   0  -5   2  414.67   19.80
   0  -5   2  407.82   19.12
   0  -5   2  426.44   20.27
   0  -5   2  388.46   17.84
   0  -5   2  394.32   19.36
  -1   5  -2 1659.49   68.08
  -1   5  -2 1668.82   69.50
   1  -5   2 1600.74   68.97
   1  -5   2 1648.83   69.33
   1  -5   2 1563.75   67.38
   1  -5   2 1551.19   66.65
  -2   5  -2  408.15   18.16
  -2   5  -2  364.09   19.51
  -2   5  -2  416.32   20.29
   2  -5   2  415.02   19.84
  -3   5  -2  383.30   19.71
  -3   5  -2  395.44   18.55
  -3   5  -2  390.90   18.90
  -3   5  -2  400.25   20.37
   3  -5   2  409.98   20.20
   3  -5   2  384.48   18.45
  -4   5  -2 1490.47   63.56
  -4   5  -2 1489.63   62.70
   4  -5   2 1492.64   64.52
   4  -5   2 1424.63   64.30
  -5   5  -2   36.19    5.74
  -5   5  -2   32.03    5.21
  -5   5  -2   32.71    3.79
   5  -5   2   24.36    5.16
   5  -5   2   34.99    5.81
  -6   5  -2  473.56   23.67
  -6   5  -2  474.14   23.36
  -6   5  -2  461.98   23.88
  -6   5  -2  458.51   21.69
  -6   5  -2  427.04   20.12
   6  -5   2  418.94   23.96
   6  -5   2  464.66   23.67
   6  -5   2  447.17   24.98
   6  -5   2  426.74   25.28
  -7   5  -2   -0.51    4.42
  -7   5  -2    1.77    4.23
  -7   5  -2    6.42    4.60
  -7   5  -2    4.52    2.04
  -7   5  -2    4.07    2.71
   7  -5   2   -1.21    3.94
   7  -5   2    3.60    4.23
   7  -5   2   -0.56    4.75
   7  -5   2    1.91    3.77
  -8   5  -2   94.43   10.52
  -8   5  -2   85.76    7.82
  -8   5  -2   79.43   10.16
  -8   5  -2   87.03    6.34
   8  -5   2   71.93   11.59
   8  -5   2   87.20    9.80
  -9   5  -2    7.52    6.76
  -9   5  -2    5.29    6.57
  -9   5  -2    1.08    4.66
   9  -5   2   -1.52    4.20
   9  -5   2   -0.73    6.33
 -10   5  -2   -0.48    8.18
 -10   5  -2   -9.22    7.67
 -10   5  -2    9.71    6.59
  10  -5   2    3.55    4.60
  10  -5   2    6.31    7.95
 -11   5  -2   11.53    8.88
 -10  -4   2   15.80    8.65
   9   4  -2   37.08    8.92
  -9  -4   2   13.57   13.73
  -9  -4   2   35.04    8.72
  -8  -4   2   90.93   14.33
   7   4  -2  253.67   15.35
   7   4  -2  240.97   14.46
  -7  -4   2  270.15   22.12
  -7  -4   2  224.51   18.37
  -7  -4   2  241.18   15.77
   6   4  -2   62.29    7.37
  -6  -4   2   76.06    8.90
  -6  -4   2   62.52   10.93
  -6  -4   2   63.92    9.41
   5   4  -2  333.44   19.51
  -5  -4   2  331.90   20.95
  -5  -4   2  335.91   19.00
  -5  -4   2  350.13   18.63
   4   4  -2   15.64    4.35
   4   4  -2   16.39    1.76
   4   4  -2   23.52    4.64
  -4  -4   2   12.12    3.33
  -4  -4   2   11.92    3.35
  -4  -4   2   19.43    5.39
  -4  -4   2   15.68    3.74
   3   4  -2   25.83    2.74
   3   4  -2   22.39    2.01
   3   4  -2   28.73    4.18
   3   4  -2   26.05    2.67
   3   4  -2   26.33    4.40
   3   4  -2   35.71    5.20
   3   4  -2   25.21    1.85
  -3  -4   2   20.94    4.79
  -3  -4   2   23.27    2.47
  -3  -4   2   20.17    3.16
  -3  -4   2   19.31    3.66
   2   4  -2  600.80   24.83
   2   4  -2  635.01   26.32
   2   4  -2  582.47   25.86
   2   4  -2  568.80   25.12
   2   4  -2  592.10   25.78
   2   4  -2  560.44   26.48
  -2  -4   2  575.68   27.26
  -2  -4   2  564.71   25.33
  -2  -4   2  590.36   25.84
  -2  -4   2  582.02   26.85
   1   4  -2  399.37   18.82
   1   4  -2  422.80   23.28
   1   4  -2  411.26   17.09
   1   4  -2  421.06   17.75
   1   4  -2  415.19   18.32
  -1  -4   2  427.74   18.86
  -1  -4   2  401.20   18.03
  -1  -4   2  390.75   17.25
  -1  -4   2  400.88   18.90
  -1  -4   2  400.12   18.92
  -1  -4   2  383.48   17.38
  -1  -4   2  410.30   19.50
   0   4  -2  101.71    6.21
   0   4  -2   99.31    6.33
   0   4  -2   94.81    5.29
   0   4  -2  105.42    6.67
   0  -4   2  100.54    6.29
   0  -4   2   98.89    6.19
   0  -4   2   95.50    4.54
   0  -4   2   92.14    6.35
   0  -4   2   94.69    5.89
   0  -4   2   93.78    4.96
  -1   4  -2   78.48    5.51
  -1   4  -2   65.33    4.28
  -1   4  -2   77.61    5.45
   1  -4   2   67.06    4.97
   1  -4   2   64.43    4.94
   1  -4   2   62.29    3.56
   1  -4   2   66.27    4.36
  -2   4  -2 1775.36   73.73
  -2   4  -2 1759.85   72.52
  -2   4  -2 1725.91   73.23
  -2   4  -2 1680.56   72.04
  -2   4  -2 1686.23   72.70
   2  -4   2 1790.57   73.47
   2  -4   2 1664.88   73.18
   2  -4   2 1766.05   73.58
   2  -4   2 1690.36   72.13
  -3   4  -2  582.07   26.93
  -3   4  -2  583.73   26.19
  -3   4  -2  574.47   27.19
  -3   4  -2  592.45   25.86
  -3   4  -2  549.98   27.17
   3  -4   2  576.58   26.10
   3  -4   2  597.64   27.13
   3  -4   2  580.97   26.99
  -4   4  -2    8.18    3.16
  -4   4  -2   11.93    3.24
  -4   4  -2    6.78    2.53
  -4   4  -2    8.48    2.11
   4  -4   2    8.83    2.82
   4  -4   2   10.68    2.66
   4  -4   2    9.35    2.93
   4  -4   2   10.62    2.40
  -5   4  -2  413.50   20.37
  -5   4  -2  439.07   22.39
  -5   4  -2  468.55   20.81
  -5   4  -2  456.40   22.11
   5  -4   2  462.05   22.23
   5  -4   2  438.91   21.81
   5  -4   2  432.06   22.85
  -6   4  -2   33.79    3.85
  -6   4  -2   34.69    4.60
  -6   4  -2   36.50    5.94
  -6   4  -2   31.18    5.40
   6  -4   2   43.11    6.19
   6  -4   2   33.65    6.46
   6  -4   2   29.25    5.20
   6  -4   2   28.30    4.77
  -7   4  -2  286.27   14.18
  -7   4  -2  302.69   16.96
  -7   4  -2  292.87   12.94
  -7   4  -2  291.73   15.65
  -7   4  -2  289.29   17.95
   7  -4   2  258.49   16.40
   7  -4   2  296.96   16.91
   7  -4   2  261.30   17.71
  -8   4  -2    5.80    5.05
  -8   4  -2   10.20    5.45
  -8   4  -2    8.04    4.05
   8  -4   2    8.42    4.47
   8  -4   2    0.91    3.49
   8  -4   2    2.86    6.20
  -9   4  -2   36.28    8.00
  -9   4  -2   57.80    9.93
  -9   4  -2   48.98    7.72
 -10   4  -2    7.16    6.26
 -10   4  -2    5.87    9.81
 -11   4  -2   -6.09    7.45
 -11   4  -2   12.96   11.52
  11  -4   2    0.41    9.24
  -9  -3   2   60.86   10.12
  -9  -3   2   69.77   12.15
   8   3  -2    0.90    4.96
   8   3  -2   -4.12    3.87
  -8  -3   2   11.08    9.47
  -8  -3   2   -1.57    4.92
   7   3  -2   41.36    6.68
   7   3  -2   16.24    5.36
   7   3  -2   37.77    3.92
   7   3  -2   39.03    4.61
   7   3  -2   31.54    4.32
  -7  -3   2   27.95    6.61
  -7  -3   2   41.62    7.15
   6   3  -2  703.10   30.19
   6   3  -2  712.98   31.76
   6   3  -2  720.65   32.38
  -6  -3   2  724.99   36.55
  -6  -3   2  723.40   34.16
  -6  -3   2  632.20   36.34
   5   3  -2  320.71   21.48
   5   3  -2  359.19   20.22
  -5  -3   2  387.28   19.21
  -5  -3   2  375.54   18.70
  -5  -3   2  357.81   19.33
  -5  -3   2  314.36   20.43
  -5  -3   2  346.87   15.20
   4   3  -2  191.40   10.73
   4   3  -2  192.77    8.16
   4   3  -2  180.57   11.68
   4   3  -2  189.14    8.07
   4   3  -2  185.22    8.30
   4   3  -2  181.12   10.19
   4   3  -2  180.09    8.66
  -4  -3   2  186.79    8.54
  -4  -3   2  167.35   12.20
  -4  -3   2  166.50    8.25
  -4  -3   2  176.77   10.51
   3   3  -2  224.39   10.12
   3   3  -2  213.69   10.86
   3   3  -2  211.28    9.66
   3   3  -2  212.52   11.70
   3   3  -2  221.75   10.16
   3   3  -2  221.94   12.15
   3   3  -2  231.40   12.12
   3   3  -2  228.21    9.59
  -3  -3   2  214.65   12.80
  -3  -3   2  210.58   11.74
  -3  -3   2  211.29   11.16
  -3  -3   2  214.71   11.81
  -3  -3   2  208.46    9.80
   2   3  -2 3568.42  149.68
   2   3  -2 3742.61  149.16
   2   3  -2 3777.22  150.01
   2   3  -2 3649.55  151.19
   2   3  -2 3750.05  149.89
   2   3  -2 3636.52  151.08
   2   3  -2 3774.91  151.52
   2   3  -2 3721.57  151.20
   2   3  -2 3657.78  149.40
  -2  -3   2 3678.90  151.11
  -2  -3   2 3371.71  151.18
  -2  -3   2 3343.53  149.91
  -2  -3   2 3706.93  151.11
   1   3  -2  314.12   12.75
   1   3  -2  303.42   14.21
   1   3  -2  297.68   13.01
  -1  -3   2  292.43   14.04
  -1  -3   2  311.40   13.76
  -1  -3   2  300.78   14.38
  -1  -3   2  284.03   12.93
  -1  -3   2  273.36   13.34
   0   3  -2   86.42    4.68
   0   3  -2   80.49    5.04
   0   3  -2   68.05    3.98
   0   3  -2   74.41    4.81
   0   3  -2   69.02    3.60
   0  -3   2   78.83    5.20
   0  -3   2   76.03    3.59
   0  -3   2   78.91    4.40
   0  -3   2   77.80    4.69
   0  -3   2   65.79    4.56
   0  -3   2   74.03    3.87
  -1   3  -2 1095.92   46.73
  -1   3  -2 1128.52   46.66
  -1   3  -2 1074.82   46.06
  -1   3  -2 1117.52   47.03
   1  -3   2 1095.91   46.79
   1  -3   2 1047.30   45.81
   1  -3   2 1075.70   46.81
   1  -3   2 1137.52   46.82
  -2   3  -2  183.82    9.04
  -2   3  -2  174.44    8.89
  -2   3  -2  185.63    9.55
  -2   3  -2  178.63    9.44
  -2   3  -2  182.77    9.75
  -2   3  -2  180.53    8.96
   2  -3   2  180.11    9.13
   2  -3   2  166.18    9.41
  -3   3  -2  384.89   19.02
  -3   3  -2  399.73   19.19
  -3   3  -2  428.40   18.58
  -3   3  -2  413.40   19.56
  -3   3  -2  406.99   18.95
  -3   3  -2  404.00   18.13
   3  -3   2  396.86   19.31
   3  -3   2  412.39   18.42
   3  -3   2  426.40   19.53
  -4   3  -2  236.42   12.92
  -4   3  -2  242.91   12.67
  -4   3  -2  226.84   11.99
  -4   3  -2  232.71   12.90
  -4   3  -2  242.07   11.64
  -4   3  -2  249.29   11.75
  -4   3  -2  234.72   11.06
   4  -3   2  242.67   12.82
   4  -3   2  242.24   11.45
   4  -3   2  244.83   13.59
   4  -3   2  238.55   12.72
  -5   3  -2  247.44   12.05
  -5   3  -2  266.25   12.96
  -5   3  -2  252.50   14.05
  -5   3  -2  250.78   12.47
  -5   3  -2  243.21   12.88
   5  -3   2  275.54   14.03
   5  -3   2  245.23   11.94
   5  -3   2  251.51   14.91
   5  -3   2  260.77   13.73
  -6   3  -2  238.18   14.50
  -6   3  -2  227.12   10.50
  -6   3  -2  206.09   10.65
  -6   3  -2  233.62   12.25
  -6   3  -2  216.85   10.15
   6  -3   2  207.00   12.90
   6  -3   2  211.47   14.19
   6  -3   2  232.78   12.62
   6  -3   2  219.89   16.12
  -7   3  -2   52.50    8.28
  -7   3  -2   32.02    5.65
  -7   3  -2   34.75    5.73
   7  -3   2   33.85    6.79
   7  -3   2   42.98    5.33
   7  -3   2   36.84    8.37
   7  -3   2   33.45    5.08
  -8   3  -2  409.74   21.30
  -9   3  -2   24.65    7.90
  -9   3  -2   20.85    6.63
   9  -3   2    8.77    6.48
 -10   3  -2   17.23    6.79
  10  -3   2   24.08    5.08
 -11   3  -2    6.98    7.85
 -11  -2   2    4.65    9.40
  -9  -2   2   26.22    7.39
   8   2  -2  160.40    9.23
   8   2  -2  158.75   12.45
   8   2  -2  128.39    8.65
   8   2  -2  151.07    9.26
   8   2  -2  145.88    8.20
  -8  -2   2  134.55   15.75
  -8  -2   2  144.29   12.37
   7   2  -2  152.13    8.52
   7   2  -2  152.68    8.31
   7   2  -2  149.84    9.36
   7   2  -2  135.10   11.27
  -7  -2   2  160.34   12.08
  -7  -2   2  171.19   14.36
  -7  -2   2  158.86    7.03
  -7  -2   2  152.30   11.64
   6   2  -2  660.93   31.41
   6   2  -2  678.61   28.90
   6   2  -2  650.19   29.29
  -6  -2   2  629.50   27.81
  -6  -2   2  646.69   34.25
  -6  -2   2  654.06   32.72
   5   2  -2  108.09    8.21
   5   2  -2  122.58    7.49
  -5  -2   2  134.10    9.05
  -5  -2   2  126.65    9.00
  -5  -2   2  103.03    5.90
  -5  -2   2  119.95   10.51
  -5  -2   2  120.98    9.16
  -5  -2   2  120.55    8.50
   4   2  -2  558.85   25.98
   4   2  -2  542.76   22.84
   4   2  -2  540.89   23.02
   4   2  -2  565.91   24.45
   4   2  -2  553.55   23.05
   4   2  -2  545.59   24.79
   4   2  -2  548.79   25.08
   4   2  -2  498.19   26.31
   4   2  -2  539.08   22.74
  -4  -2   2  556.04   22.80
  -4  -2   2  528.96   22.91
  -4  -2   2  562.22   25.53
  -4  -2   2  536.27   25.59
  -4  -2   2  480.09   26.56
  -4  -2   2  529.87   25.14
   3   2  -2 2789.85  115.42
   3   2  -2 2842.05  114.18
   3   2  -2 2863.01  113.92
   3   2  -2 2846.63  114.04
   3   2  -2 2843.80  113.90
  -3  -2   2 2801.52  116.03
  -3  -2   2 2806.53  115.60
  -3  -2   2 2666.27  115.49
  -3  -2   2 2730.30  113.95
  -3  -2   2 2571.68  116.67
   2   2  -2  555.36   23.61
   2   2  -2  551.40   24.03
   2   2  -2  554.03   23.37
   2   2  -2  567.38   23.21
   2   2  -2  554.67   24.78
  -2  -2   2  570.36   24.51
  -2  -2   2  544.11   23.44
  -2  -2   2  579.54   24.86
  -2  -2   2  521.11   24.13
   1   2  -2   30.65    2.56
   1   2  -2   30.63    1.84
   1   2  -2   36.21    2.45
   1   2  -2   30.57    1.95
  -1  -2   2   34.95    2.70
  -1  -2   2   36.95    2.34
  -1  -2   2   33.70    2.28
  -1  -2   2   32.21    2.13
  -1  -2   2   35.70    2.69
  -1  -2   2   31.92    1.81
   0   2  -2  265.59   12.37
   0   2  -2  272.01   11.61
   0   2  -2  270.07   12.51
   0   2  -2  274.31   12.87
   0  -2   2  277.88   11.59
   0  -2   2  266.33   11.70
   0  -2   2  269.00   12.29
   0  -2   2  274.09   12.29
   0  -2   2  270.30   12.02
   0  -2   2  273.64   13.17
  -1   2  -2  590.63   25.23
  -1   2  -2  588.49   24.80
  -1   2  -2  595.90   25.05
   1  -2   2  568.79   25.22
   1  -2   2  582.63   25.32
   1  -2   2  567.90   25.26
  -2   2  -2  288.87   13.24
  -2   2  -2  293.68   13.30
  -2   2  -2  286.32   12.78
  -2   2  -2  284.50   12.62
  -2   2  -2  289.72   13.48
  -2   2  -2  273.99   12.98
   2  -2   2  264.57   14.58
   2  -2   2  265.85   13.17
   2  -2   2  286.12   13.41
  -3   2  -2  124.99    6.54
  -3   2  -2  108.67    5.75
  -3   2  -2  112.56    7.01
  -3   2  -2  115.19    6.22
  -3   2  -2  124.76    6.09
   3  -2   2   99.13    8.85
   3  -2   2  114.67    6.72
   3  -2   2  124.86    6.91
  -4   2  -2 1025.96   43.26
  -4   2  -2 1008.89   43.50
  -4   2  -2 1052.33   44.18
  -4   2  -2 1074.82   43.42
  -4   2  -2 1066.31   44.99
   4  -2   2 1064.35   44.79
   4  -2   2 1069.44   44.81
   4  -2   2 1048.89   46.24
   4  -2   2  958.22   48.28
   4  -2   2  978.72   43.84
  -5   2  -2  321.11   15.10
  -5   2  -2  306.81   13.58
  -5   2  -2  294.90   13.21
   5  -2   2  320.55   15.17
   5  -2   2  301.40   14.84
   5  -2   2  288.84   15.17
   5  -2   2  282.75   14.32
   5  -2   2  326.70   17.49
  -6   2  -2  338.67   16.77
  -6   2  -2  322.20   14.49
  -6   2  -2  321.74   16.45
   6  -2   2  307.00   15.56
   6  -2   2  356.14   16.89
   6  -2   2  330.40   19.80
   6  -2   2  321.78   16.84
   6  -2   2  317.01   16.53
   6  -2   2  315.95   18.47
  -7   2  -2  233.90   13.04
  -7   2  -2  224.83   12.70
  -7   2  -2  236.66   15.41
   7  -2   2  198.82   14.67
   7  -2   2  205.07   11.44
   7  -2   2  200.53   12.82
  -8   2  -2   87.40    8.62
  -8   2  -2   77.95    7.73
   8  -2   2   94.16   10.10
  -9   2  -2  192.84   18.94
  -9   2  -2  197.86   13.24
  -9   2  -2  166.11   12.82
   9  -2   2  194.25   13.75
   9  -2   2  184.42   17.99
  10  -2   2   -0.54    7.25
 -11   2  -2   26.57   11.58
 -11   2  -2   26.28    9.35
  11  -2   2   22.42    9.81
  11   1  -2    0.21    8.94
  10   1  -2    3.76    7.50
 -10  -1   2   -1.61   10.46
   9   1  -2   28.68    5.03
   9   1  -2   29.71    7.35
  -9  -1   2   31.94    7.28
   8   1  -2    1.93    3.09
   8   1  -2    2.09    3.15
   8   1  -2   -0.51    4.79
  -8  -1   2    2.92    4.06
  -8  -1   2    3.13    2.04
  -8  -1   2   -1.57    4.63
   7   1  -2  644.72   27.20
   7   1  -2  610.03   31.52
   7   1  -2  619.74   28.28
   7   1  -2  636.94   27.45
  -7  -1   2  651.43   32.26
  -7  -1   2  623.67   27.17
  -7  -1   2  676.43   31.58
   6   1  -2   30.20    2.95
   6   1  -2   35.26    3.33
   6   1  -2   31.40    3.67
   6   1  -2   34.95    2.95
   6   1  -2   35.73    2.43
   6   1  -2   39.40    5.68
  -6  -1   2   38.59    3.78
  -6  -1   2   36.66    3.86
  -6  -1   2   35.91    5.51
  -6  -1   2   30.52    6.49
   5   1  -2 1104.45   45.79
   5   1  -2 1090.26   48.51
   5   1  -2 1106.30   45.31
   5   1  -2 1015.04   50.28
   5   1  -2 1104.50   46.15
   5   1  -2 1099.07   45.88
   5   1  -2 1125.47   45.82
  -5  -1   2 1121.42   48.98
  -5  -1   2 1061.55   45.93
  -5  -1   2 1075.43   48.58
  -5  -1   2 1074.68   48.82
   4   1  -2 2156.01   87.64
   4   1  -2 2187.57   87.78
   4   1  -2 2188.36   87.28
   4   1  -2 2103.20   87.41
   4   1  -2 2123.55   87.90
   4   1  -2 2095.18   89.52
   4   1  -2 2050.36   89.54
   4   1  -2 2042.37   91.02
  -4  -1   2 2074.31   87.56
  -4  -1   2 2216.78   90.08
  -4  -1   2 2005.45   89.56
  -4  -1   2 2193.46   89.74
   3   1  -2 1060.91   44.44
   3   1  -2 1062.45   43.91
   3   1  -2 1084.76   44.11
   3   1  -2 1076.61   44.10
   3   1  -2 1086.41   44.40
   3   1  -2 1017.64   45.38
  -3  -1   2 1004.33   43.97
  -3  -1   2 1084.96   45.65
  -3  -1   2 1026.07   45.51
  -3  -1   2 1083.08   45.02
  -3  -1   2 1045.35   45.71
   2   1  -2  120.60    6.29
   2   1  -2  114.81    5.57
   2   1  -2  118.36    7.01
   2   1  -2  118.76    6.28
   2   1  -2  126.01    5.59
  -2  -1   2  119.50    5.54
  -2  -1   2  118.74    5.60
  -2  -1   2  115.49    6.48
  -2  -1   2  113.83    6.34
  -2  -1   2  119.79    5.39
  -2  -1   2  120.02    6.52
  -2  -1   2  115.67    5.38
  -2  -1   2  125.77    6.07
   1   1  -2  137.19    5.83
   1   1  -2  117.62    5.49
   1   1  -2  128.76    5.68
   1   1  -2  124.32    5.52
   1   1  -2  125.89    6.14
   1   1  -2  122.16    5.81
  -1  -1   2  122.69    5.91
  -1  -1   2  106.79    5.53
  -1  -1   2  121.94    5.53
  -1  -1   2  120.94    6.10
  -1  -1   2  129.12    5.74
  -1  -1   2  120.84    5.77
  -1  -1   2  130.13    6.08
  -1  -1   2  124.87    5.66
   0   1  -2  161.92    7.44
   0   1  -2  183.12    7.52
   0   1  -2  177.22    7.82
   0   1  -2  170.53    7.80
   0  -1   2  174.95    7.47
   0  -1   2  172.54    7.71
   0  -1   2  172.21    7.48
   0  -1   2  168.93    7.84
   0  -1   2  159.52    7.41
  -1   1  -2 1135.18   45.96
  -1   1  -2 1152.71   46.50
  -1   1  -2 1133.24   46.68
  -1   1  -2 1113.03   46.83
  -1   1  -2 1150.32   46.86
  -1   1  -2 1117.39   46.63
  -1   1  -2 1125.70   46.62
   1  -1   2 1098.64   46.95
   1  -1   2 1131.81   46.66
   1  -1   2 1054.98   47.95
   1  -1   2 1131.84   46.75
   1  -1   2 1132.11   46.80
  -2   1  -2  411.27   17.51
  -2   1  -2  409.38   18.18
  -2   1  -2  429.45   18.61
  -2   1  -2  416.42   17.53
  -2   1  -2  412.86   17.62
  -2   1  -2  415.77   17.48
   2  -1   2  360.24   19.86
   2  -1   2  406.03   17.63
   2  -1   2  424.22   18.10
   2  -1   2  405.56   17.85
  -3   1  -2  215.39   10.01
  -3   1  -2  219.49    9.55
  -3   1  -2  221.54    9.59
  -3   1  -2  213.38   10.42
  -3   1  -2  232.39   10.53
  -3   1  -2  226.03   11.68
   3  -1   2  214.40   12.41
   3  -1   2  230.57   10.14
   3  -1   2  216.78   10.59
   3  -1   2  229.20   10.45
   3  -1   2  214.13   13.64
   3  -1   2  220.88   10.11
  -4   1  -2    4.69    2.46
  -4   1  -2    3.34    1.25
  -4   1  -2    6.29    1.78
  -4   1  -2    2.28    1.38
   4  -1   2    5.58    3.99
   4  -1   2    7.67    2.03
   4  -1   2    3.45    2.17
   4  -1   2    5.55    1.56
   4  -1   2    1.45    1.35
   4  -1   2    3.51    1.37
   4  -1   2    4.87    1.41
   4  -1   2    4.13    1.52
  -5   1  -2  605.64   27.15
  -5   1  -2  629.23   29.21
  -5   1  -2  591.28   26.38
  -5   1  -2  608.02   26.37
   5  -1   2  599.79   26.64
   5  -1   2  590.89   26.26
   5  -1   2  591.67   27.08
   5  -1   2  580.56   25.93
   5  -1   2  596.03   26.02
   5  -1   2  592.72   25.68
  -6   1  -2  222.44   12.20
  -6   1  -2  199.01   13.49
   6  -1   2  204.42   12.08
   6  -1   2  190.91   13.35
   6  -1   2  199.41   11.32
   6  -1   2  217.99   10.47
   6  -1   2  195.88   10.51
   6  -1   2  219.33   10.03
   6  -1   2  221.28   10.36
  -7   1  -2  258.63   16.64
  -7   1  -2  245.22   13.92
   7  -1   2  224.74   12.25
   7  -1   2  246.86   16.25
   7  -1   2  239.71   11.43
   7  -1   2  244.15   11.31
  -8   1  -2   93.15    8.61
  -8   1  -2   90.78   10.44
  -8   1  -2   91.02   11.48
   8  -1   2   82.32    5.23
   8  -1   2   74.10    7.78
  -9   1  -2   23.58    7.86
  -9   1  -2   26.75    6.03
   9  -1   2   27.41    5.79
 -10   1  -2   40.19    8.00
 -10   1  -2   28.01    9.84
  10  -1   2   48.02   10.96
 -11   1  -2   -1.60    8.00
  11  -1   2   13.22   10.79
 -11   0   2    9.37    8.18
 -11   0   2    6.21    8.61
  10   0  -2    0.18    5.42
  10   0  -2   -8.14    6.40
 -10   0   2  -13.77    5.96
 -10   0   2   -3.10    6.03
   9   0  -2   16.61    5.06
   9   0  -2    7.39    5.30
  -9   0   2   10.53    5.83
  -9   0   2   13.96    6.51
  -9   0   2   10.51    3.13
   8   0  -2  100.35    9.30
   8   0  -2  110.54   10.36
  -8   0   2  108.19   10.02
  -8   0   2  111.82   10.36
   7   0  -2  220.04   13.24
   7   0  -2  208.58   13.82
   7   0  -2  199.95   10.80
   7   0  -2  203.39    9.93
   7   0  -2  216.84   10.83
  -7   0   2  207.71   13.44
  -7   0   2  205.61   14.02
   6   0  -2  105.43    6.43
   6   0  -2   96.72    8.26
   6   0  -2  101.89    6.65
   6   0  -2   97.57    5.49
   6   0  -2   92.34    5.97
  -6   0   2  109.29    8.48
  -6   0   2   96.86    6.62
   5   0  -2   21.86    4.22
   5   0  -2   25.88    2.70
   5   0  -2   33.40    3.35
   5   0  -2   32.11    5.04
   5   0  -2   36.55    6.87
   5   0  -2   26.75    1.82
   5   0  -2   22.51    1.86
   5   0  -2   30.32    2.58
   5   0  -2   31.72    3.61
   5   0  -2   33.33    3.39
  -5   0   2   30.14    5.12
  -5   0   2   33.13    4.03
   4   0  -2  918.66   40.48
   4   0  -2  934.76   38.82
   4   0  -2  916.66   38.88
   4   0  -2  934.17   40.04
   4   0  -2  904.86   38.88
   4   0  -2  883.56   40.45
   4   0  -2  921.54   38.37
   4   0  -2  909.05   38.35
  -4   0   2  922.44   38.56
  -4   0   2  824.14   39.77
  -4   0   2  948.09   40.15
   3   0  -2  534.09   22.44
  -3   0   2  515.21   22.63
  -3   0   2  540.32   23.85
  -3   0   2  487.70   23.76
  -3   0   2  527.65   22.09
  -3   0   2  536.51   22.36
  -3   0   2  523.52   22.52
  -3   0   2  525.75   23.57
   2   0  -2 1498.85   61.28
   2   0  -2 1499.36   62.44
   2   0  -2 1456.34   61.62
   2   0  -2 1529.89   61.23
   2   0  -2 1548.51   62.46
   2   0  -2 1492.55   61.76
   2   0  -2 1431.50   62.37
   2   0  -2 1480.28   62.40
  -2   0   2 1496.01   61.91
  -2   0   2 1473.06   61.71
  -2   0   2 1384.07   62.34
  -2   0   2 1489.35   61.38
  -2   0   2 1482.81   62.36
  -2   0   2 1543.01   61.37
  -2   0   2 1528.50   62.39
  -2   0   2 1507.73   61.75
  -2   0   2 1508.10   61.52
   0   0  -2 3358.31  137.93
  -1   0  -2 1756.85   78.14
  -1   0  -2 1661.05   78.10
  -1   0  -2 1902.75   75.21
  -1   0  -2 1860.85   75.42
  -1   0  -2 1858.04   76.00
  -1   0  -2 1890.60   75.56
  -1   0  -2 1841.83   75.19
  -1   0  -2 1880.79   75.53
   1   0   2 1762.58   77.21
   1   0   2 1837.19   75.25
   1   0   2 1883.68   75.75
   1   0   2 1848.64   75.45
   1   0   2 1824.04   75.34
   1   0   2 1896.74   75.47
  -2   0  -2  375.71   16.01
  -2   0  -2  360.64   15.90
  -2   0  -2  333.97   18.99
  -2   0  -2  330.71   18.44
  -2   0  -2  367.29   16.78
  -2   0  -2  350.95   15.45
   2   0   2  386.31   16.30
   2   0   2  379.07   15.49
   2   0   2  374.65   15.71
  -3   0  -2 2043.77   83.26
  -3   0  -2 1896.50   86.85
  -3   0  -2 2005.39   82.82
  -3   0  -2 2012.85   84.41
  -3   0  -2 1958.11   82.24
   3   0   2 2011.43   82.13
   3   0   2 2030.90   85.40
   3   0   2 1986.10   82.68
   3   0   2 2027.60   82.04
   3   0   2 2050.83   82.17
   3   0   2 1931.11   86.45
   3   0   2 2021.36   82.44
  -4   0  -2  110.96    6.76
  -4   0  -2  112.12    7.73
  -4   0  -2  102.19    5.38
  -4   0  -2  102.89    6.00
  -4   0  -2  101.92    6.51
   4   0   2  112.78    6.95
   4   0   2  114.58    7.94
   4   0   2  108.77    5.42
   4   0   2  109.34    5.18
   4   0   2  108.93    5.76
   4   0   2   94.42    9.59
   4   0   2  102.32    5.43
   4   0   2  109.47    5.24
  -5   0  -2   12.50    3.01
  -5   0  -2    9.64    3.05
  -5   0  -2    2.63    1.83
  -5   0  -2    3.13    1.34
   5   0   2    6.65    3.83
   5   0   2    4.80    1.40
   5   0   2    7.98    1.16
   5   0   2    5.01    1.18
   5   0   2    6.57    2.98
  -6   0  -2  283.66   13.17
  -6   0  -2  301.63   15.73
   6   0   2  301.25   14.23
   6   0   2  284.09   17.23
   6   0   2  284.97   13.46
   6   0   2  301.30   13.73
  -7   0  -2    9.52    4.80
  -7   0  -2   -1.71    3.20
   7   0   2    2.87    1.97
   7   0   2   -2.18    4.36
   7   0   2    4.49    2.57
  -8   0  -2   71.70    8.52
  -8   0  -2   87.58   11.12
   8   0   2   83.59    7.56
   8   0   2   76.08    9.80
   8   0   2   66.00    6.34
  -9   0  -2   17.70    6.04
   9   0   2   18.11    7.42
   9   0   2   12.04    7.53
 -10   0  -2   19.31    7.31
 -11   0  -2    4.31    9.17
 -12   1   2    0.46   10.45
  11  -1  -2   22.35    8.86
 -11   1   2   14.86    7.97
  10  -1  -2    2.10    5.96
 -10   1   2   10.54    6.28
   9  -1  -2    2.81    5.39
   9  -1  -2    3.06    4.31
  -9   1   2    8.31    4.06
  -9   1   2    3.99    4.54
   8  -1  -2   49.67    7.71
   8  -1  -2   37.69    4.00
  -8   1   2   40.43    6.93
  -8   1   2   45.00    5.02
  -8   1   2   45.43    7.46
   7  -1  -2    5.41    3.54
   7  -1  -2   -0.25    2.70
   7  -1  -2    3.66    2.79
   7  -1  -2    5.38    1.96
  -7   1   2    5.05    2.46
  -7   1   2   -1.68    2.86
   6  -1  -2   21.54    3.75
   6  -1  -2   27.46    3.53
   6  -1  -2   21.00    4.67
   6  -1  -2   22.12    3.48
   6  -1  -2   27.00    3.35
  -6   1   2   26.09    3.67
   5  -1  -2 1533.95   67.80
   5  -1  -2 1582.37   65.70
   5  -1  -2 1534.13   66.06
   5  -1  -2 1510.48   67.45
   5  -1  -2 1606.57   65.52
   5  -1  -2 1510.03   65.29
   5  -1  -2 1585.90   66.22
  -5   1   2 1558.15   65.78
  -5   1   2 1608.94   69.49
   4  -1  -2  211.13   11.01
   4  -1  -2  210.78   11.08
   4  -1  -2  213.06   10.43
   4  -1  -2  235.24   10.77
   4  -1  -2  228.33   10.70
  -4   1   2  212.78   11.83
  -4   1   2  229.93   10.96
  -4   1   2  215.49   10.61
  -4   1   2  222.63   11.62
  -4   1   2  221.53   10.11
  -4   1   2  205.92   12.85
   3  -1  -2  160.75    8.09
   3  -1  -2  146.48    8.55
  -3   1   2  155.92    8.39
  -3   1   2  157.65    7.90
  -3   1   2  156.61    7.42
  -3   1   2  144.81    8.67
  -3   1   2  157.50    8.29
   1  -1  -2 3131.85  125.35
   1  -1  -2 3134.63  125.09
  -1   1   2 3141.37  125.04
  -1   1   2 2869.76  125.74
  -1   1   2 2988.31  125.38
   0  -1  -2  390.39   16.66
   0  -1  -2  380.66   16.86
   0  -1  -2  398.23   16.51
   0  -1  -2  383.94   17.49
   0  -1  -2  385.70   16.84
   0  -1  -2  417.57   17.59
   0  -1  -2  390.21   17.08
   0  -1  -2  392.58   16.51
   0  -1  -2  390.20   16.50
   0   1   2  393.59   16.93
   0   1   2  404.78   16.55
   0   1   2  384.61   17.03
   0   1   2  390.44   17.79
   0   1   2  421.13   17.50
   0   1   2  402.19   16.71
   0   1   2  387.18   16.80
  -1  -1  -2    0.87    0.71
  -1  -1  -2    3.38    1.60
  -1  -1  -2    1.30    0.89
  -1  -1  -2    2.25    0.55
  -1  -1  -2    0.64    0.59
  -1  -1  -2    1.59    1.43
   1   1   2    1.15    0.54
   1   1   2    1.34    1.28
   1   1   2    1.67    0.47
   1   1   2    1.33    0.36
   1   1   2   -0.34    0.58
   1   1   2    1.22    1.33
  -2  -1  -2 4347.87  171.80
  -2  -1  -2 4021.94  170.55
  -2  -1  -2 3788.05  174.25
  -2  -1  -2 4298.03  172.39
  -2  -1  -2 4259.91  171.82
   2   1   2 4045.80  173.96
   2   1   2 4460.47  170.58
  -3  -1  -2    3.28    0.57
  -3  -1  -2    2.46    1.78
  -3  -1  -2    3.61    0.91
  -3  -1  -2    9.01    2.00
  -3  -1  -2    6.63    2.78
   3   1   2    3.41    2.08
   3   1   2    1.25    1.06
   3   1   2   -2.03    2.72
  -4  -1  -2  227.78   10.05
  -4  -1  -2  241.36   12.37
   4   1   2  244.03   11.50
   4   1   2  227.96   12.62
   4   1   2  247.58   13.09
   4   1   2  257.67   16.39
   4   1   2  234.92   13.18
  -5  -1  -2  268.08   20.05
  -5  -1  -2  278.38   14.46
   5   1   2  265.74   15.40
   5   1   2  277.01   13.15
  -6  -1  -2   73.79    6.67
  -6  -1  -2   71.76   12.06
   6   1   2   70.78    8.67
   6   1   2   78.03    5.19
  -7  -1  -2  129.91    9.27
  -7  -1  -2  101.84   10.21
   7   1   2  115.27    7.04
   7   1   2   97.37   10.10
   7   1   2   95.41    6.56
   7   1   2   97.58    7.19
  -8  -1  -2    5.58    4.45
  -8  -1  -2   -2.05    5.10
  -9  -1  -2   21.24    6.47
 -10  -1  -2    1.09    6.97
 -12   2   2   23.67   10.78
 -11   2   2   -2.66    7.81
 -11   2   2    5.07    7.93
  10  -2  -2   11.35    6.12
 -10   2   2   16.60    6.97
 -10   2   2   20.95    7.95
   9  -2  -2   56.24    8.78
  -9   2   2   75.19   10.44
  -9   2   2   66.95    7.52
  -9   2   2   67.00    8.93
   8  -2  -2   54.68    8.36
   8  -2  -2   60.60    7.33
   8  -2  -2   70.34    5.57
  -8   2   2   59.68    8.07
  -8   2   2   59.56    7.71
  -8   2   2   73.14    9.49
   7  -2  -2  150.59    8.67
   7  -2  -2  131.03   10.60
   7  -2  -2  159.71    9.92
  -7   2   2  140.89    6.90
  -7   2   2  139.03   10.86
  -7   2   2  132.72    8.95
   6  -2  -2  290.16   15.32
   6  -2  -2  282.55   14.37
   6  -2  -2  255.04   16.14
   6  -2  -2  264.00   14.60
  -6   2   2  301.70   16.46
  -6   2   2  298.94   13.26
  -6   2   2  307.58   13.94
   5  -2  -2  128.33    8.85
   5  -2  -2  110.50    8.87
   5  -2  -2  119.59    7.95
   5  -2  -2  132.13    7.67
   5  -2  -2  127.82    7.95
   5  -2  -2  129.60    7.82
  -5   2   2  115.93    7.68
  -5   2   2  128.64    6.75
  -5   2   2  114.73    7.39
  -5   2   2  130.74    8.77
   4  -2  -2  658.45   28.73
   4  -2  -2  598.16   29.21
   4  -2  -2  639.89   28.36
  -4   2   2  638.41   26.35
  -4   2   2  633.79   27.59
  -4   2   2  635.56   28.53
  -4   2   2  653.83   28.77
  -4   2   2  652.56   29.07
  -4   2   2  624.30   28.33
   3  -2  -2 1303.74   53.48
   3  -2  -2 1257.46   53.27
  -3   2   2 1154.72   53.60
  -3   2   2 1260.43   52.64
  -3   2   2 1288.66   53.43
  -3   2   2 1278.06   53.29
  -3   2   2 1238.11   53.45
   1  -2  -2   20.27    1.90
   1  -2  -2   24.98    1.99
   1  -2  -2   23.33    1.30
   1  -2  -2   21.91    1.92
   1  -2  -2   21.09    1.69
  -1   2   2   20.33    2.04
  -1   2   2   21.23    1.79
  -1   2   2   21.70    2.30
  -1   2   2   21.07    1.98
   0  -2  -2 2002.62   79.05
   0  -2  -2 1884.03   77.59
   0  -2  -2 1821.53   77.70
   0  -2  -2 1813.78   77.34
   0  -2  -2 1853.61   77.46
   0  -2  -2 1928.08   78.87
   0   2   2 1814.09   78.11
   0   2   2 1829.60   77.34
   0   2   2 1816.05   77.83
   0   2   2 2107.97   79.01
   0   2   2 1951.28   77.46
   0   2   2 1858.60   78.49
  -1  -2  -2 1509.18   62.07
  -1  -2  -2 1428.27   61.14
  -1  -2  -2 1467.31   62.81
  -1  -2  -2 1405.60   63.24
   1   2   2 1478.15   61.21
   1   2   2 1488.62   61.96
   1   2   2 1465.29   61.87
   1   2   2 1590.69   63.07
   1   2   2 1485.18   60.68
   1   2   2 1447.17   60.89
  -2  -2  -2 3322.74  135.66
  -2  -2  -2 2933.60  139.27
  -2  -2  -2 3325.42  135.47
  -2  -2  -2 3307.52  137.27
  -2  -2  -2 3241.09  136.88
  -2  -2  -2 3461.78  138.92
   2   2   2 3516.25  139.15
   2   2   2 3206.01  135.26
   2   2   2 3480.92  135.55
   2   2   2 3363.72  137.27
   2   2   2 3269.71  136.90
  -3  -2  -2  396.06   19.03
   3   2   2  410.24   21.14
   3   2   2  372.72   17.93
   3   2   2  380.80   18.49
  -4  -2  -2   -0.25    1.83
   4   2   2    2.05    3.38
   4   2   2    0.61    1.53
   4   2   2    1.23    2.01
  -5  -2  -2   32.79    4.78
   5   2   2   35.22    5.44
   5   2   2   38.55    4.32
  -6  -2  -2   15.97    4.11
  -6  -2  -2    9.67    7.27
  -6  -2  -2   15.66    5.10
  -6  -2  -2    7.89    7.11
   6   2   2   16.64    2.92
  -7  -2  -2   16.50    6.04
  -7  -2  -2   21.35    4.51
  -7  -2  -2   13.45    9.98
   7   2   2   15.48    3.47
   7   2   2    7.44    5.06
  -8  -2  -2   22.61    5.48
  -8  -2  -2   23.79    7.01
   8   2   2    6.26   10.28
  -9  -2  -2   -5.18    5.48
 -10  -2  -2    7.32   10.00
 -10  -2  -2    1.43    7.87
 -12   3   2    1.61   10.47
  11  -3  -2   25.21    5.01
 -11   3   2   11.95    8.11
 -10   3   2   13.43    5.98
 -10   3   2   23.77    7.32
   9  -3  -2    9.01    5.62
   9  -3  -2    8.60    3.59
   9  -3  -2   11.53    6.62
  -9   3   2   10.95    5.78
  -9   3   2    6.99    4.47
  -9   3   2   17.14    5.61
   8  -3  -2   14.85    5.12
   8  -3  -2   14.34    3.68
   8  -3  -2   16.89    4.71
  -8   3   2   13.54    4.42
  -8   3   2   23.97    5.46
  -8   3   2   15.59    5.71
   7  -3  -2    6.73    4.26
   7  -3  -2   11.32    3.45
   7  -3  -2    1.21    3.35
  -7   3   2    8.33    2.26
  -7   3   2    6.56    3.58
  -7   3   2    7.05    3.98
   6  -3  -2  272.97   14.25
   6  -3  -2  250.21   15.59
   6  -3  -2  272.61   14.96
  -6   3   2  267.51   15.32
  -6   3   2  268.93   13.08
  -6   3   2  271.48   14.76
  -6   3   2  270.16   16.28
   5  -3  -2   11.13    3.11
   5  -3  -2   11.57    2.94
   5  -3  -2   15.61    3.07
  -5   3   2   11.43    1.11
  -5   3   2   17.47    3.56
  -5   3   2   11.94    3.14
  -5   3   2    7.52    1.22
  -5   3   2   17.54    3.48
  -5   3   2    9.79    2.62
   4  -3  -2    0.69    2.42
   4  -3  -2    1.73    1.71
   4  -3  -2    3.01    1.87
   4  -3  -2   -0.51    1.72
  -4   3   2    2.77    2.24
  -4   3   2   -0.30    1.57
  -4   3   2    2.32    1.62
  -4   3   2    3.28    2.56
  -4   3   2    0.56    2.08
   3  -3  -2 5058.85  200.59
   3  -3  -2 4947.67  199.36
   3  -3  -2 4948.74  200.52
  -3   3   2 4719.96  200.09
  -3   3   2 4839.60  199.09
  -3   3   2 4512.87  200.31
  -3   3   2 4800.42  200.65
  -3   3   2 4910.10  200.65
  -3   3   2 4939.82  199.70
   2  -3  -2 1747.66   73.45
   2  -3  -2 1719.84   74.22
   2  -3  -2 1786.99   73.92
   2  -3  -2 1696.88   73.34
   2  -3  -2 1898.80   74.29
   2  -3  -2 1803.54   73.40
   2  -3  -2 1721.19   72.52
  -2   3   2 1669.43   73.53
  -2   3   2 1784.31   72.68
  -2   3   2 1794.85   73.44
  -2   3   2 1771.15   74.26
  -2   3   2 1795.87   73.37
  -2   3   2 1720.59   74.10
  -2   3   2 1704.70   73.96
   1  -3  -2 3332.41  147.45
   1  -3  -2 3603.48  146.75
   1  -3  -2 3664.28  147.39
   1  -3  -2 3603.82  146.96
   1  -3  -2 3583.52  147.45
  -1   3   2 3560.11  147.29
  -1   3   2 3545.44  147.29
  -1   3   2 3609.33  147.47
  -1   3   2 3596.45  146.87
   0  -3  -2   30.54    3.23
   0  -3  -2   27.18    2.07
   0  -3  -2   28.40    2.97
   0  -3  -2   32.34    3.79
   0   3   2   27.64    2.23
   0   3   2   26.67    1.73
   0   3   2   29.19    2.86
  -1  -3  -2 1308.59   58.49
  -1  -3  -2 1306.11   57.04
  -1  -3  -2 1322.67   56.92
  -1  -3  -2 1368.62   58.08
   1   3   2 1306.07   56.09
   1   3   2 1355.50   57.92
   1   3   2 1368.03   55.37
   1   3   2 1500.62   58.22
   1   3   2 1368.48   55.80
   1   3   2 1340.65   55.82
   1   3   2 1297.75   56.27
   1   3   2 1328.16   56.44
   1   3   2 1341.39   57.38
  -2  -3  -2 1066.97   46.23
  -2  -3  -2  918.69   41.64
  -2  -3  -2  981.71   42.89
  -2  -3  -2  999.59   42.97
   2   3   2 1060.78   46.35
   2   3   2  957.31   43.01
   2   3   2  984.52   42.75
   2   3   2  988.10   41.14
   2   3   2  992.79   40.87
   2   3   2 1008.85   40.92
  -3  -3  -2  698.93   28.27
  -3  -3  -2  646.20   28.44
  -3  -3  -2  676.95   32.78
   3   3   2  691.15   30.37
   3   3   2  692.56   30.58
   4   3   2  332.32   16.54
   5   3   2  137.66    8.66
  -6  -3  -2  228.59   14.51
  -6  -3  -2  221.19   13.22
  -6  -3  -2  191.36   17.71
  -6  -3  -2  191.69   17.65
   6   3   2  187.82   13.04
   6   3   2  200.40   11.68
  -7  -3  -2   31.37    6.22
  -7  -3  -2   38.73   10.14
  -7  -3  -2   33.75   10.96
   7   3   2   25.12    6.09
   7   3   2   25.92    4.62
  -8  -3  -2    2.51    6.82
  -8  -3  -2    3.79    5.49
  -9  -3  -2   -2.93    6.27
  -9  -3  -2    8.68    7.37
 -11   4   2   -2.24    7.48
  10  -4  -2   36.00    5.87
  10  -4  -2   35.19    8.78
 -10   4   2   46.89    8.67
 -10   4   2   31.88    9.34
   9  -4  -2    8.49    6.73
   9  -4  -2   12.70    6.22
   9  -4  -2    3.40    5.79
  -9   4   2    5.37    4.89
  -9   4   2    3.31    5.17
  -9   4   2    1.87    4.94
  -9   4   2    9.93    5.06
   8  -4  -2    7.33    5.49
   8  -4  -2    5.06    4.29
   8  -4  -2    4.45    4.48
  -8   4   2    4.43    2.66
  -8   4   2    9.81    4.66
  -8   4   2    1.98    4.40
  -8   4   2    4.03    4.26
   7  -4  -2   28.08    5.53
   7  -4  -2   45.44    7.25
   7  -4  -2   38.70    6.93
  -7   4   2   33.20    5.86
  -7   4   2   32.41    5.75
  -7   4   2   35.97    4.28
  -7   4   2   31.48    5.83
   6  -4  -2   47.26    6.50
   6  -4  -2   48.24    6.46
  -6   4   2   59.86    7.08
  -6   4   2   45.90    2.92
  -6   4   2   56.42    6.60
  -6   4   2   51.38    4.54
  -6   4   2   57.87    6.89
   5  -4  -2  431.83   22.81
   5  -4  -2  453.62   22.56
   5  -4  -2  455.10   21.71
   5  -4  -2  460.41   22.34
  -5   4   2  436.19   21.46
  -5   4   2  503.87   22.48
  -5   4   2  443.96   22.80
   4  -4  -2   93.84    6.13
   4  -4  -2  102.81    7.92
   4  -4  -2   87.76    6.93
   4  -4  -2  109.45    7.48
  -4   4   2  112.81    6.74
  -4   4   2   82.51    6.96
  -4   4   2  113.91    7.73
  -4   4   2   91.76    5.69
   3  -4  -2  475.41   20.91
   3  -4  -2  418.09   20.76
   3  -4  -2  436.12   21.15
   3  -4  -2  436.75   22.09
   3  -4  -2  473.33   21.93
   3  -4  -2  462.52   20.05
   3  -4  -2  480.42   21.78
  -3   4   2  439.29   21.27
  -3   4   2  468.23   20.98
  -3   4   2  461.36   20.37
   2  -4  -2 2161.49   90.21
   2  -4  -2 2228.19   90.91
  -2   4   2 2228.12   88.63
  -2   4   2 2204.63   90.96
  -2   4   2 2160.23   89.92
  -2   4   2 2028.52   89.67
  -2   4   2 2060.86   90.83
   1  -4  -2  840.68   37.12
   1  -4  -2  827.80   38.21
   1  -4  -2  886.34   38.29
   1  -4  -2  885.15   37.52
   1  -4  -2  883.26   38.24
  -1   4   2  866.15   37.44
  -1   4   2  898.79   37.25
  -1   4   2  892.49   38.29
  -1   4   2  860.64   38.17
   0  -4  -2  813.22   34.81
   0  -4  -2  807.27   34.85
   0   4   2  852.21   36.05
   0   4   2  840.77   35.43
   0   4   2  775.55   34.25
   0   4   2  842.65   34.51
   0   4   2  867.31   36.37
   0   4   2  833.66   36.68
  -1  -4  -2   28.64    3.22
  -1  -4  -2   25.22    2.81
  -1  -4  -2   24.73    4.11
   1   4   2   27.21    3.80
   1   4   2   30.57    3.52
   1   4   2   24.29    2.82
   1   4   2   24.64    2.89
   1   4   2   30.81    4.25
   1   4   2   23.89    1.46
   1   4   2   26.59    4.44
   1   4   2   21.93    2.73
   1   4   2   21.33    4.49
   1   4   2   25.52    2.29
  -2  -4  -2  461.20   21.04
  -2  -4  -2  470.58   23.65
  -2  -4  -2  486.66   21.82
   2   4   2  456.58   21.67
   2   4   2  464.05   22.65
   2   4   2  469.57   20.39
   2   4   2  486.98   20.85
   2   4   2  436.81   21.84
   2   4   2  502.96   20.32
   2   4   2  477.73   22.54
  -3  -4  -2  164.27    7.62
  -3  -4  -2  159.45   15.94
  -3  -4  -2  144.61    7.87
   3   4   2  183.34   10.19
   3   4   2  160.75    8.93
  -4  -4  -2  286.86   15.86
   4   4   2  294.37   15.02
   4   4   2  263.40   14.50
  -5  -4  -2  199.62   18.22
  -5  -4  -2  229.02   14.48
  -5  -4  -2  237.98   13.77
   5   4   2  223.74   12.99
   5   4   2  235.51   17.74
  -6  -4  -2  149.51   11.51
  -6  -4  -2  109.32   16.42
  -6  -4  -2  130.17   16.12
  -6  -4  -2   99.11    9.49
   6   4   2  121.43    8.78
   6   4   2  117.43    9.90
  -7  -4  -2   17.16   11.58
  -7  -4  -2    7.32    5.19
  -7  -4  -2    7.74    9.92
  -7  -4  -2   17.57    6.80
   7   4   2   11.63    6.29
  -8  -4  -2    2.27    7.24
  -8  -4  -2    1.40    5.20
  -8  -4  -2   -7.13   12.51
  -8  -4  -2   -4.77   10.76
   8   4   2    7.52    6.50
  -9  -4  -2   10.94   10.43
  -9  -4  -2    0.80    7.26
  12  -5  -2   20.24   10.00
  11  -5  -2   26.51    6.48
  11  -5  -2   24.01    9.64
 -11   5   2   22.36    8.83
 -11   5   2   18.43   10.49
  10  -5  -2   -3.41    6.32
  10  -5  -2    5.12    4.85
 -10   5   2   -4.72    5.77
 -10   5   2    4.07    3.08
 -10   5   2    7.84    7.39
   9  -5  -2   81.52    8.48
  -9   5   2   84.62    9.80
  -9   5   2   57.93    6.27
  -9   5   2   88.23    9.12
  -9   5   2   79.73    9.96
   8  -5  -2   33.70    8.25
   8  -5  -2   30.33    5.55
   8  -5  -2   47.12    8.40
   8  -5  -2   41.72    7.29
  -8   5   2   26.75    5.63
  -8   5   2   58.59    7.99
  -8   5   2   42.96    7.42
  -8   5   2   41.89    5.12
   7  -5  -2  133.64   10.16
   7  -5  -2  113.63   10.77
   7  -5  -2  130.36   11.60
  -7   5   2  147.34   10.82
  -7   5   2  126.73    6.29
  -7   5   2  131.49   10.66
  -7   5   2  146.01    8.92
  -7   5   2  134.23    6.20
  -7   5   2  150.24   10.31
   6  -5  -2   64.81    7.65
   6  -5  -2   27.10    5.80
   6  -5  -2   36.33    5.69
  -6   5   2   43.31    6.25
  -6   5   2   42.32    5.90
   5  -5  -2   81.25    7.98
   5  -5  -2   91.40    7.64
   5  -5  -2   84.96    7.70
   5  -5  -2   96.79    8.82
   5  -5  -2  101.44    6.79
  -5   5   2   96.92    5.93
  -5   5   2   92.71    8.15
  -5   5   2   86.77    6.45
  -5   5   2   92.62    6.96
   4  -5  -2 1109.15   49.02
   4  -5  -2 1014.14   48.13
   4  -5  -2 1047.14   49.08
   4  -5  -2 1141.23   47.73
   4  -5  -2 1072.90   46.70
  -4   5   2 1082.49   48.52
  -4   5   2 1095.34   47.83
  -4   5   2 1120.58   47.38
  -4   5   2 1219.48   52.69
   3  -5  -2    8.26    2.67
   3  -5  -2    1.50    2.05
   3  -5  -2   -0.62    2.99
   3  -5  -2    1.74    1.77
   3  -5  -2    3.38    1.86
  -3   5   2    1.51    1.30
  -3   5   2    5.26    2.07
  -3   5   2    1.23    2.29
  -3   5   2    5.71    3.07
  -3   5   2    2.74    2.36
   2  -5  -2   71.18    5.96
   2  -5  -2   69.24    5.61
   2  -5  -2   70.70    4.60
  -2   5   2   70.03    3.68
  -2   5   2   71.00    6.17
  -2   5   2   68.58    5.90
  -2   5   2   72.23    5.12
  -2   5   2   76.35    5.29
   1  -5  -2  202.36   10.29
   1  -5  -2  196.48   11.71
   1  -5  -2  237.51   12.04
   1  -5  -2  208.48   12.31
   1  -5  -2  202.99   11.46
  -1   5   2  197.96   10.63
  -1   5   2  210.82   11.60
   0  -5  -2   17.35    2.24
   0  -5  -2   19.54    2.20
   0  -5  -2   28.83    3.87
   0   5   2   15.66    3.22
   0   5   2   18.25    3.27
   0   5   2   17.21    2.61
   0   5   2   20.00    3.49
  -1  -5  -2 2026.16   85.54
  -1  -5  -2 2076.16   87.79
   1   5   2 2048.83   85.40
   1   5   2 2017.86   85.29
   1   5   2 2028.67   86.89
   1   5   2 2026.79   84.82
  -2  -5  -2    5.37    2.43
  -2  -5  -2    2.04    2.01
  -2  -5  -2    4.60    3.31
   2   5   2    1.68    1.21
   2   5   2    3.59    1.85
   2   5   2    4.37    2.45
   2   5   2    0.31    2.45
   2   5   2    2.09    2.11
   2   5   2    4.36    1.57
   2   5   2    5.29    1.72
  -3  -5  -2  412.24   19.33
  -3  -5  -2  433.07   21.02
   3   5   2  448.49   18.26
   3   5   2  427.11   21.21
   3   5   2  448.45   18.57
   3   5   2  405.42   19.44
   3   5   2  421.87   18.92
   3   5   2  432.55   21.59
  -4  -5  -2   -2.73    4.98
  -4  -5  -2    4.86    2.74
  -4  -5  -2    2.62    1.08
  -4  -5  -2   -3.89    3.86
  -4  -5  -2    0.98    3.13
   4   5   2   -1.11    2.26
   4   5   2   -0.94    1.79
  -5  -5  -2  147.63   11.57
  -5  -5  -2  156.08   11.43
  -5  -5  -2  175.84   17.09
   5   5   2  169.30   11.02
  -6  -5  -2   16.07    5.64
  -6  -5  -2   11.32    5.53
  -6  -5  -2   29.78   10.91
   6   5   2    5.02    4.22
  -7  -5  -2   15.19   12.57
  -7  -5  -2    8.10    5.29
  -7  -5  -2   18.20    6.87
  -8  -5  -2    6.28   14.62
  -8  -5  -2    2.76   14.00
  -8  -5  -2    3.47    7.71
   8   5   2    2.28    6.93
  -9  -5  -2   -8.12    9.68
  -9  -5  -2   12.38   20.14
  11  -6  -2   -6.50    6.23
  11  -6  -2    2.39    9.36
 -11   6   2   -5.55    8.70
 -11   6   2    7.17    7.72
  10  -6  -2   98.23    9.93
 -10   6   2  112.77   13.44
 -10   6   2   84.51   11.29
   9  -6  -2    1.40    5.45
   9  -6  -2   -7.25   11.02
   9  -6  -2   -0.44    5.07
  -9   6   2    0.98    5.14
  -9   6   2   12.35    4.01
  -9   6   2    9.39    5.56
  -9   6   2    5.32    6.01
   8  -6  -2  116.62   17.68
   8  -6  -2  106.63   10.29
   8  -6  -2  119.81   10.20
  -8   6   2  100.19   10.54
  -8   6   2  111.36    9.88
  -8   6   2  118.43   11.13
  -8   6   2  105.87    8.44
  -7   6   2  100.32    9.76
  -7   6   2  102.16    6.59
  -7   6   2  101.76    7.64
  -7   6   2   96.18    5.97
   6  -6  -2  318.73   18.58
   6  -6  -2  322.61   18.32
  -6   6   2  322.52   16.89
  -6   6   2  331.97   15.70
  -6   6   2  342.40   19.19
  -6   6   2  308.83   16.05
   5  -6  -2   38.59    6.66
   5  -6  -2   35.06    5.64
   5  -6  -2   31.55    6.28
   5  -6  -2   49.49    6.37
  -5   6   2   41.81    5.43
  -5   6   2   41.27    4.70
  -5   6   2   37.55    5.01
   4  -6  -2  108.44    7.85
   4  -6  -2  118.32    7.98
   4  -6  -2  110.49    8.46
  -4   6   2  120.35    7.93
  -4   6   2  108.66    6.93
   3  -6  -2  394.59   19.18
   3  -6  -2  423.61   20.32
  -3   6   2  376.59   20.96
  -3   6   2  415.47   19.84
  -3   6   2  422.90   22.94
   2  -6  -2    3.83    1.54
   2  -6  -2    7.63    2.34
  -2   6   2    2.39    0.83
  -2   6   2    3.31    3.17
  -2   6   2    2.10    1.83
   1  -6  -2  158.37   10.06
   1  -6  -2  153.78    6.81
   1  -6  -2  141.70    8.20
   1  -6  -2  163.09   10.23
   1  -6  -2  153.96    8.65
   1  -6  -2  153.78    9.71
  -1   6   2  138.03    9.82
  -1   6   2  155.61   10.87
  -1   6   2  155.44    8.95
   0  -6  -2  329.26   14.94
   0  -6  -2  341.61   19.45
   0  -6  -2  323.14   17.02
   0  -6  -2  324.28   15.13
   0   6   2  356.42   18.27
   0   6   2  343.95   16.26
  -1  -6  -2   31.84    5.32
   1   6   2   33.87    3.87
   1   6   2   34.48    5.29
   1   6   2   35.12    4.85
   1   6   2   35.82    3.67
  -2  -6  -2  255.73   13.12
   2   6   2  260.77   13.53
   2   6   2  273.61   12.70
   2   6   2  243.62   13.22
   2   6   2  265.59   14.99
   2   6   2  249.27   13.41
  -3  -6  -2   36.33    7.21
  -3  -6  -2   59.09    9.90
  -3  -6  -2   46.20    5.79
   3   6   2   48.98    3.63
   3   6   2   52.48    5.23
   3   6   2   48.38    3.39
   3   6   2   47.85    2.90
  -4  -6  -2  251.67   17.49
  -4  -6  -2  217.34   11.15
  -4  -6  -2  231.29   19.29
   4   6   2  227.84   11.89
   4   6   2  236.17   10.77
   4   6   2  227.76   14.26
   4   6   2  218.67   11.68
  -5  -6  -2    1.07    4.65
  -5  -6  -2    6.52    8.45
  -5  -6  -2    7.40    8.33
   5   6   2   -1.99    2.89
   5   6   2    3.66    3.32
   5   6   2    8.31    3.79
   5   6   2    9.44    3.79
  -6  -6  -2   83.83   13.75
  -6  -6  -2   66.65   15.41
  -6  -6  -2   97.40    9.34
   6   6   2   83.44    9.28
  -7  -6  -2   46.01   13.09
  -7  -6  -2   52.79    8.73
  -7  -6  -2   29.44   14.15
   7   6   2   57.81    9.25
  -8  -6  -2   -2.44   15.46
 -12   7   2  -13.03   10.24
  11  -7  -2   14.45    7.14
 -11   7   2   22.66    9.11
 -11   7   2   21.21   11.17
  10  -7  -2   29.79    7.61
  10  -7  -2   31.76    8.40
 -10   7   2   16.86    5.49
 -10   7   2   30.09    9.00
 -10   7   2   15.41    7.74
   9  -7  -2  108.68   11.65
   9  -7  -2  109.40   10.86
  -9   7   2   81.79   11.03
  -9   7   2  111.03    9.38
  -9   7   2  104.39   12.15
   8  -7  -2    1.29    5.54
  -8   7   2    0.55    4.97
  -8   7   2    6.64    5.95
  -8   7   2    9.03    4.03
   7  -7  -2  409.01   22.51
   7  -7  -2  379.21   21.99
   7  -7  -2  426.79   22.45
   7  -7  -2  356.49   21.86
  -7   7   2  367.03   21.04
  -7   7   2  376.47   19.16
  -7   7   2  374.37   18.44
  -7   7   2  396.25   22.78
  -7   7   2  423.96   20.54
   6  -7  -2   -0.27    3.73
   6  -7  -2   -2.45    4.30
   6  -7  -2    1.95    3.71
  -6   7   2   -1.32    2.50
  -6   7   2   -3.32    3.88
  -6   7   2    2.76    2.97
  -6   7   2    4.44    4.24
   5  -7  -2  203.45   12.15
   5  -7  -2  193.06   12.35
   5  -7  -2  185.40   12.99
   5  -7  -2  211.72   13.56
  -5   7   2  189.21   11.49
  -5   7   2  187.68   12.26
  -5   7   2  202.82   11.34
  -5   7   2  205.87   11.95
   4  -7  -2   88.39    7.82
   4  -7  -2   89.41    7.59
   4  -7  -2   83.12    6.95
  -4   7   2   96.98    7.23
  -4   7   2   85.16    5.91
   3  -7  -2  501.77   23.10
  -3   7   2  495.39   24.11
  -3   7   2  494.79   25.69
  -3   7   2  508.87   22.04
   2  -7  -2  183.76    9.23
   2  -7  -2  187.55   12.05
   2  -7  -2  196.87   12.16
  -2   7   2  193.86   12.39
  -2   7   2  180.50   10.99
  -2   7   2  202.45   13.10
   1  -7  -2   49.14    6.57
   1  -7  -2   59.13    6.87
   1  -7  -2   54.85    4.81
  -1   7   2   47.07    6.54
   0  -7  -2  335.16   15.21
   0  -7  -2  344.77   18.96
   0  -7  -2  318.37   14.91
   0  -7  -2  345.71   17.76
   0   7   2  310.63   17.26
   0   7   2  336.40   16.67
   0   7   2  348.29   19.40
  -1  -7  -2    3.90    2.88
  -1  -7  -2    4.97    4.11
   1   7   2   10.71    2.73
   1   7   2    3.31    2.37
   1   7   2    3.83    2.53
  -2  -7  -2    7.14    2.97
  -2  -7  -2    7.50    4.92
  -2  -7  -2    2.44    5.44
   2   7   2    7.58    4.27
   2   7   2    5.54    2.38
   2   7   2   12.34    4.24
  -3  -7  -2  242.59   20.26
  -3  -7  -2  323.96   19.95
   3   7   2  286.73   13.82
   3   7   2  308.47   17.47
   3   7   2  304.77   13.60
   3   7   2  288.78   16.57
  -4  -7  -2   -0.55    8.27
   4   7   2    7.07    2.74
   4   7   2    5.13    1.41
   4   7   2   -8.28    4.28
  -5  -7  -2  104.36   16.34
  -6  -7  -2   68.28   13.47
  -6  -7  -2   60.58   14.90
  -7  -7  -2   30.70   14.88
  -7  -7  -2    2.64   15.65
   7   7   2    8.88    6.86
  -8  -7  -2   14.63   18.11
  -8  -7  -2   -9.53   18.85
  11  -8  -2   15.17   10.14
  11  -8  -2   23.49   12.01
  11  -8  -2    9.95   12.01
 -11   8   2   27.56   10.26
  10  -8  -2   31.93   10.08
  10  -8  -2   33.90    9.73
 -10   8   2   20.71    8.38
 -10   8   2   31.18    9.33
 -10   8   2   33.35    6.73
   9  -8  -2   40.78    9.34
  -9   8   2   18.06    8.20
  -9   8   2   19.76    5.47
  -9   8   2   25.85    7.15
   8  -8  -2  224.09   16.36
   8  -8  -2  232.89   16.04
   8  -8  -2  204.91   13.81
   8  -8  -2  234.31   16.34
  -8   8   2  212.58   13.06
  -8   8   2  207.70   14.06
  -8   8   2  221.42   16.46
   7  -8  -2  122.64   11.33
   7  -8  -2  122.16   10.61
   7  -8  -2  109.55   10.28
  -7   8   2  112.27   11.27
  -7   8   2   83.40    8.60
  -7   8   2  101.11    7.91
   6  -8  -2  248.85   16.16
   6  -8  -2  237.72   15.31
   6  -8  -2  235.54   16.32
  -6   8   2  247.94   18.51
  -6   8   2  237.12   13.99
  -6   8   2  271.86   14.97
   5  -8  -2   36.77    5.70
   5  -8  -2   59.38    7.74
   5  -8  -2   38.42    6.94
  -5   8   2   36.70    5.49
  -5   8   2   35.34    7.01
  -5   8   2   43.40    6.18
   4  -8  -2  402.48   20.56
   4  -8  -2  445.84   22.67
   4  -8  -2  424.07   22.24
  -4   8   2  411.14   19.24
  -4   8   2  400.36   23.09
  -4   8   2  447.55   21.86
   3  -8  -2   -1.18    3.18
   3  -8  -2    2.17    3.24
  -3   8   2   -3.21    2.20
  -3   8   2   -0.20    1.50
   2  -8  -2  180.98   12.63
   2  -8  -2  187.05   12.32
   2  -8  -2  170.73    8.42
   2  -8  -2  187.09   11.07
  -2   8   2  183.43   11.21
  -2   8   2  164.94   12.06
   1  -8  -2  173.77   12.15
   1  -8  -2  164.27   11.61
   1  -8  -2  174.74   11.95
   1  -8  -2  167.66    9.73
  -1   8   2  162.32   11.64
  -1   8   2  163.85   10.51
  -1   8   2  176.62   12.51
   0  -8  -2   51.17    6.72
   0  -8  -2   49.38    7.71
   0  -8  -2   49.62    3.80
   0  -8  -2   57.65    7.70
   0   8   2   52.87    6.02
   0   8   2   56.90    7.43
   0   8   2   44.74    7.18
  -1  -8  -2    6.16    4.93
  -1  -8  -2   -2.55    4.29
  -1  -8  -2    1.64    3.55
   1   8   2    6.93    2.95
   1   8   2    0.85    2.62
  -2  -8  -2   50.92    9.85
  -2  -8  -2   68.49    9.49
   2   8   2   53.33    6.21
  -3  -8  -2   11.65    3.93
  -3  -8  -2   14.24    6.51
  -3  -8  -2   11.16    8.44
   3   8   2   21.04    4.01
  -4  -8  -2   38.64   11.66
  -4  -8  -2   31.19    9.75
   4   8   2   18.52    3.96
  -5  -8  -2   16.72   11.38
  -5  -8  -2   18.88    9.09
  -6  -8  -2   54.00   17.65
  -6  -8  -2   33.65   14.23
  -7  -8  -2   -4.46   16.10
 -11   9   2   16.27   14.19
 -11   9   2    7.67   10.43
  10  -9  -2   14.62    8.24
 -10   9   2   -2.13    7.36
 -10   9   2    2.10    6.13
   9  -9  -2   74.45   11.63
   9  -9  -2   72.98   10.96
  -9   9   2   58.55   15.54
  -9   9   2   51.13    5.95
  -9   9   2   66.67    8.65
  -9   9   2   66.83   10.90
   8  -9  -2   63.09    9.77
   8  -9  -2   80.50    9.58
  -8   9   2   80.80    9.86
  -8   9   2   92.85   14.22
  -8   9   2   82.69    9.36
   7  -9  -2  138.02   12.08
   7  -9  -2  107.44   10.59
   7  -9  -2   99.69   11.93
  -7   9   2  125.54   13.10
  -7   9   2  113.43    9.51
  -7   9   2  103.31    9.58
  -7   9   2   89.53    8.60
   6  -9  -2   -2.56    4.38
   6  -9  -2    2.56    4.88
   6  -9  -2    3.17    5.43
  -6   9   2    7.31    3.89
  -6   9   2    2.29    5.51
  -6   9   2   -1.87    3.71
   5  -9  -2  383.75   22.47
   5  -9  -2  372.02   20.13
   5  -9  -2  370.36   21.54
  -5   9   2  407.92   23.48
  -5   9   2  375.74   18.51
  -5   9   2  360.63   20.45
  -5   9   2  417.20   22.12
   4  -9  -2  207.30   14.69
   4  -9  -2  188.16   13.27
   4  -9  -2  206.20   13.65
  -4   9   2  219.61   13.26
  -4   9   2  184.85   14.27
  -4   9   2  202.75   10.13
   3  -9  -2    5.48    3.65
   3  -9  -2    8.96    4.43
   3  -9  -2    5.74    2.54
   3  -9  -2    6.45    4.65
  -3   9   2    2.96    4.35
  -3   9   2    5.03    3.28
   2  -9  -2    1.18    3.10
   2  -9  -2    2.23    1.04
   2  -9  -2    0.62    3.96
   2  -9  -2    7.28    3.94
  -2   9   2   -0.66    3.43
   1  -9  -2  519.25   26.98
   1  -9  -2  488.26   24.01
   1  -9  -2  511.44   26.84
   1  -9  -2  469.70   22.46
  -1   9   2  515.65   25.90
  -1   9   2  464.90   26.14
  -1   9   2  512.43   26.67
  -1   9   2  484.99   24.53
   0  -9  -2    5.65    1.83
   0  -9  -2    7.67    4.35
   0  -9  -2    5.60    1.88
   0  -9  -2    2.20    5.80
   0  -9  -2    5.92    4.73
   0   9   2    7.62    5.23
   0   9   2   12.32    4.82
  -1  -9  -2   43.36    9.14
  -1  -9  -2   43.24    8.16
  -1  -9  -2   51.65    7.11
   1   9   2   44.57    6.21
  -2  -9  -2  163.34   13.65
  -2  -9  -2  109.56   15.15
  -2  -9  -2  121.19   10.14
   2   9   2  148.94   12.80
   2   9   2  138.39   12.89
   2   9   2  122.23    9.62
  -3  -9  -2   -1.64    9.12
  -3  -9  -2   -4.29    7.06
  -3  -9  -2    2.02    4.13
  -4  -9  -2   -7.76    7.69
  -4  -9  -2    7.52   11.92
   4   9   2    3.27    5.61
  -5  -9  -2   74.09   17.84
   5   9   2   54.68   10.15
  -6  -9  -2    1.25   12.77
  -6  -9  -2   48.31   22.67
  10 -10  -2   25.46   10.09
 -10  10   2  -11.81   10.20
 -10  10   2   -1.17    8.59
   9 -10  -2   18.61    8.17
   9 -10  -2   18.94    8.31
   9 -10  -2    0.12    8.11
  -9  10   2    6.05    8.67
   8 -10  -2   -4.30    6.40
   8 -10  -2   -3.78    6.78
  -8  10   2    9.38    8.26
  -8  10   2    7.34    5.60
   7 -10  -2   37.17   12.60
   7 -10  -2   28.87    7.49
   7 -10  -2   54.28    8.80
  -7  10   2   35.80    7.27
  -7  10   2   38.52    9.34
  -7  10   2   39.31    6.91
   6 -10  -2  133.13   12.48
   6 -10  -2  128.15   10.63
   6 -10  -2  154.35   13.92
  -6  10   2  149.11   14.53
  -6  10   2  139.28   11.40
  -6  10   2  127.82   11.15
   5 -10  -2  103.98   13.59
   5 -10  -2  116.42   10.63
   5 -10  -2   92.91    8.86
  -5  10   2  116.14    7.47
  -5  10   2  106.78   10.16
  -5  10   2  127.44   12.62
  -5  10   2  105.01   10.37
   4 -10  -2   82.94   11.13
   4 -10  -2  105.74    9.64
   4 -10  -2   80.00    7.29
   4 -10  -2   95.03   13.05
  -4  10   2  105.84   12.22
  -4  10   2   84.89    8.84
  -4  10   2  113.42   10.43
   3 -10  -2    0.98    4.38
   3 -10  -2    4.56    2.18
   3 -10  -2    0.99    4.96
  -3  10   2    9.27    5.64
   2 -10  -2  692.96   31.99
   2 -10  -2  744.03   38.14
   2 -10  -2  690.99   34.66
  -2  10   2  646.53   34.71
  -2  10   2  669.23   34.62
  -2  10   2  644.63   34.25
   1 -10  -2    3.22    4.77
   1 -10  -2   -0.95    2.78
   1 -10  -2    1.86    4.90
  -1  10   2    0.23    4.14
   0 -10  -2    1.11    4.88
   0 -10  -2    3.02    5.60
   0 -10  -2   -2.73    4.87
   0  10   2    2.39    4.07
   0  10   2    3.40    4.90
   0  10   2    0.27    4.67
  -1 -10  -2   30.44    6.72
  -1 -10  -2   46.26    9.08
  -1 -10  -2   31.75    8.82
   1  10   2   34.54    6.13
  -2 -10  -2   -4.66    7.20
  -2 -10  -2  -22.77    7.23
   2  10   2   -8.30    5.98
   2  10   2    1.15    4.24
  -3 -10  -2   -1.99   10.91
   3  10   2   -1.62    2.76
   3  10   2   -9.62    6.26
  -4 -10  -2    1.35   13.09
   4  10   2   -2.53    7.30
  -5 -10  -2   16.26   31.89
   5  10   2   -6.75    7.58
  10 -11  -2    1.63   10.49
   9 -11  -2   25.95    9.63
   9 -11  -2   21.75    9.67
  -9  11   2    5.22    9.74
   8 -11  -2   22.43    8.75
   8 -11  -2   21.68    8.27
  -8  11   2    1.97    6.43
  -8  11   2   18.38   10.32
  -8  11   2   26.88    7.11
   7 -11  -2   14.88    7.75
   7 -11  -2    0.94    6.09
   7 -11  -2    6.02    6.86
  -7  11   2   12.79    6.85
  -7  11   2   13.90    9.13
  -7  11   2   21.52    6.82
   6 -11  -2   62.63    8.44
   6 -11  -2   43.12    9.41
   6 -11  -2   59.99    9.66
  -6  11   2   58.30    8.32
  -6  11   2   40.90    9.38
   5 -11  -2   35.02    8.08
   5 -11  -2   34.39    5.75
   5 -11  -2   33.40    7.05
  -5  11   2   30.47    7.61
   4 -11  -2    7.57    6.00
   4 -11  -2    2.04    5.28
  -4  11   2   -0.16    4.78
  -4  11   2   -0.20    5.06
   3 -11  -2  194.08   16.17
   3 -11  -2  232.90   16.76
   3 -11  -2  198.77   14.02
  -3  11   2  220.22   16.56
  -3  11   2  216.16   16.14
   2 -11  -2   86.68   11.06
   2 -11  -2   82.07    7.76
   2 -11  -2   66.07    9.82
  -2  11   2   67.97    9.81
   1 -11  -2   23.47    7.36
   1 -11  -2   21.75    7.87
   1 -11  -2   16.33    7.27
  -1  11   2   35.67    9.22
   0 -11  -2    8.96    7.34
   0 -11  -2   -9.15    7.10
   0  11   2    6.06    6.08
  -1 -11  -2   33.47   10.08
  -1 -11  -2   47.68    8.44
  -1 -11  -2   32.04    9.56
   1  11   2   38.18    7.23
  -2 -11  -2   -5.40   11.01
  -3 -11  -2   29.11   15.50
   3  11   2    5.53    8.48
   3  11   2   23.87    9.49
  -4 -11  -2   -1.77   18.26
   9 -12  -2   13.94    9.87
  -9  12   2   -2.01   11.67
   8 -12  -2   -8.89    9.41
   8 -12  -2    0.26    8.31
  -8  12   2   -9.92    9.86
  -8  12   2   -1.32    7.06
   7 -12  -2   40.01   15.62
   7 -12  -2   54.93   10.61
  -7  12   2   45.26    8.99
  -7  12   2   51.03   17.44
   6 -12  -2   -6.17    6.37
   6 -12  -2    0.15    7.58
   6 -12  -2   -0.03    6.21
  -6  12   2   -4.38    6.39
   5 -12  -2   47.22    9.79
   5 -12  -2   22.05    7.36
  -5  12   2   50.28    9.41
   4 -12  -2   89.64    7.02
   4 -12  -2  129.76   13.34
   4 -12  -2  105.17   12.78
   4 -12  -2  111.42   14.26
   4 -12  -2   89.10   10.50
  -4  12   2  105.25   12.82
   3 -12  -2  109.87   12.17
   3 -12  -2   96.84   10.00
   3 -12  -2   89.42   13.19
   3 -12  -2   93.59   12.54
  -3  12   2   74.76   11.90
  -3  12   2   83.39   10.66
   2 -12  -2    9.32    7.41
   2 -12  -2   17.09    8.22
   2 -12  -2   14.02    4.90
   2 -12  -2   25.69    8.88
  -2  12   2   11.11    6.00
  -2  12   2   14.46    6.75
   1 -12  -2    3.62    7.77
   1 -12  -2    5.52    7.61
  -1  12   2    7.45    6.15
   0 -12  -2   76.00   11.68
   0  12   2   80.05    9.98
  -1 -12  -2   -4.74   11.01
   1  12   2   -0.85    6.65
   1  12   2    2.27    5.63
   2  12   2   22.51    5.75
   2  12   2    5.50    7.25
  -3 -12  -2  -20.19   16.51
   8 -13  -2    1.42    9.46
   7 -13  -2   21.71   11.01
   7 -13  -2   10.53    9.08
  -7  13   2    2.20   11.01
  -7  13   2    5.81    8.65
   6 -13  -2   14.37   10.69
  -6  13   2    6.58    8.95
  -6  13   2    4.82    6.76
  -6  13   2    9.43    8.83
   5 -13  -2  -11.47    7.10
   5 -13  -2   11.96    8.74
  -5  13   2   10.83    7.32
  -5  13   2   -7.22    7.17
  -5  13   2    5.83   15.32
   4 -13  -2   16.88    9.66
   4 -13  -2    6.74    7.44
   4 -13  -2    0.33    9.54
  -4  13   2  -15.24    7.87
  -4  13   2   -0.60    7.88
   3 -13  -2   11.60    8.47
   3 -13  -2   16.27    8.97
  -3  13   2    1.44    8.27
  -3  13   2    2.68    9.37
   2 -13  -2    1.58    8.44
   2 -13  -2    7.17   13.08
   2 -13  -2    3.08    7.03
  -2  13   2    5.58    7.95
  -2  13   2    4.59    8.68
   1 -13  -2   67.47   12.32
  -1  13   2   44.60   10.01
  -1  13   2   43.03    9.79
   0 -13  -2   20.57   13.29
   0  13   2   25.72    8.25
  -1 -13  -2   37.37   14.89
   6 -14  -2  -17.44   10.03
  -6  14   2  -11.56    9.53
   5 -14  -2   35.78   13.03
  -5  14   2   10.78    9.31
   4 -14  -2   10.03    7.74
   4 -14  -2   -7.41   10.38
  -4  14   2    2.68   11.37
   3 -14  -2  -10.20   16.78
   0 -14   3    5.24   12.05
  -1  14  -3   12.47    8.12
   1 -14   3    8.66   11.53
   1 -14   3    3.03    9.67
  -2  14  -3    0.31    7.82
   2 -14   3    5.08    8.63
  -3  14  -3   19.12   10.15
   3 -14   3    6.52   12.36
   3 -14   3   20.32    9.36
   3 -14   3   10.93   12.03
   3 -14   3    8.90   10.63
   4 -14   3   76.47   14.57
   4 -14   3   58.57   13.33
   5 -14   3   29.40   11.38
   6 -14   3   25.15   12.84
  -2 -13   3   30.34   14.45
   1  13  -3   -6.23    7.33
  -1 -13   3   -6.43   10.76
   0  13  -3   21.55    9.39
   0 -13   3   12.76    9.43
   0 -13   3   12.33   10.10
   0 -13   3   12.74    9.83
  -1  13  -3    4.13    6.69
   1 -13   3    8.36    9.78
   1 -13   3    1.12    7.64
   1 -13   3    6.83    5.96
  -2  13  -3    2.01    6.28
   2 -13   3    5.21    8.43
   2 -13   3    2.53    6.92
   2 -13   3    1.94    6.35
   2 -13   3  -14.21    8.87
   3 -13   3  115.08   12.70
   3 -13   3   83.26   13.72
   3 -13   3  148.82   14.31
   4 -13   3   -0.86    8.50
   4 -13   3    2.75    7.54
  -5  13  -3   15.82    7.34
   5 -13   3   23.42    9.26
   5 -13   3   11.07    9.24
   5 -13   3   14.11   11.70
   5 -13   3    6.68   16.11
  -6  13  -3   45.47   14.04
  -6  13  -3   22.73   12.08
   6 -13   3   29.20   11.12
   6 -13   3   32.77   10.41
   6 -13   3   40.87   12.91
  -7  13  -3   35.28   13.69
   7 -13   3    2.51   11.00
  -8  13  -3   33.77   14.62
   8 -13   3   16.37   10.87
   3  12  -3   -5.52    7.61
  -3 -12   3   24.54   14.31
  -3 -12   3  -12.06   10.85
   2  12  -3    1.48    6.58
  -2 -12   3   11.84   10.10
  -2 -12   3  -20.98    9.48
   1  12  -3   59.63   10.27
  -1 -12   3   47.33   11.16
   0  12  -3    7.60    7.09
   0 -12   3   -5.77    6.82
   0 -12   3    5.00    7.74
   0 -12   3   17.17    7.97
  -1  12  -3   -3.92    5.01
  -1  12  -3   -4.00    6.65
   1 -12   3   -4.47    7.38
   1 -12   3   -6.08    4.87
   1 -12   3   -2.55    5.67
  -2  12  -3   54.15    8.36
   2 -12   3   32.96    8.09
   2 -12   3   40.74    9.51
   2 -12   3   52.84   10.03
   2 -12   3   45.50    8.61
  -3  12  -3   13.28    7.82
  -3  12  -3    8.62    5.71
   3 -12   3    5.29    6.15
   3 -12   3    8.71    8.76
   3 -12   3   13.17    7.30
   4 -12   3   28.66    8.76
   4 -12   3   30.87    7.97
   4 -12   3   37.06    9.64
   4 -12   3   30.24    6.53
  -5  12  -3   12.08    9.58
  -5  12  -3   15.05    6.59
   5 -12   3    8.34    7.14
   5 -12   3    7.72    6.07
   5 -12   3   16.68    8.11
   5 -12   3    6.78    7.27
  -6  12  -3  168.75   20.04
  -6  12  -3  167.41   16.67
   6 -12   3  157.38   13.89
   6 -12   3  182.24   16.90
   6 -12   3  197.97   18.57
   7 -12   3   29.41    9.27
   7 -12   3   34.11    9.11
  -8  12  -3   -9.02   10.81
   8 -12   3    8.18    8.92
  -9  12  -3   11.06   12.96
  -9  12  -3   -2.83   10.17
  -9  12  -3   16.77    9.01
   9 -12   3   28.02   11.67
  -5 -11   3   69.19   14.63
  -4 -11   3    6.93    9.02
  -4 -11   3   -7.39   13.24
  -3 -11   3   58.21   10.91
  -3 -11   3   38.22   14.95
  -2 -11   3   45.49   10.21
  -2 -11   3   40.03   10.35
  -2 -11   3   26.19    9.20
  -1 -11   3   79.56   11.52
  -1 -11   3   70.64   10.81
  -1 -11   3   56.89    9.49
   0  11  -3   22.82    7.62
   0 -11   3   45.73    8.93
   0 -11   3   36.23    8.04
   0 -11   3   36.70    7.85
  -1  11  -3    1.51    5.51
   1 -11   3   15.17    6.25
   1 -11   3    3.45    4.91
   1 -11   3    3.64    6.08
   1 -11   3   11.61    5.07
  -2  11  -3   19.68    7.32
   2 -11   3   18.96    3.30
   2 -11   3   11.65    5.76
   2 -11   3   17.55    2.36
   2 -11   3   17.61    6.80
   2 -11   3   13.66    6.08
  -3  11  -3   10.96    4.75
   3 -11   3   -1.01    5.76
   3 -11   3   22.53    6.22
   3 -11   3    7.57    6.51
   3 -11   3    9.50    2.81
  -4  11  -3  -12.56    6.55
   4 -11   3   10.98    6.30
   4 -11   3    3.38    4.42
   4 -11   3    7.12    7.30
  -5  11  -3   59.11    7.63
  -5  11  -3   57.99    8.15
   5 -11   3   56.97    8.12
   5 -11   3   57.32    9.56
   5 -11   3   65.67   11.63
  -6  11  -3   20.69    6.20
  -6  11  -3   15.80    8.43
  -6  11  -3   13.23    5.82
   6 -11   3    9.63    6.34
   6 -11   3   20.62    8.25
   6 -11   3   15.23    6.65
  -7  11  -3   91.44   13.67
  -7  11  -3   82.47   10.54
  -7  11  -3  109.81   12.10
   7 -11   3   81.90   11.84
   7 -11   3   84.13   11.40
   7 -11   3   71.76   11.65
  -8  11  -3   14.34    9.93
  -8  11  -3   -1.13   10.06
   8 -11   3    7.06    8.77
  -9  11  -3   18.86   11.75
   9 -11   3   20.27   11.13
  -6 -10   3   18.34   12.69
   5  10  -3    0.47    8.78
  -5 -10   3    8.26    9.44
  -5 -10   3   20.08   14.42
   4  10  -3   94.20    8.23
  -4 -10   3   96.22   14.23
  -4 -10   3  109.33   16.69
  -3 -10   3   13.22    9.12
  -3 -10   3    8.58    6.63
   2  10  -3  127.08   10.36
   2  10  -3  145.53   11.76
  -2 -10   3  180.29   15.50
  -2 -10   3  139.56   12.09
  -2 -10   3  160.91   13.73
   1  10  -3    4.93    5.28
   1  10  -3    7.32    5.45
  -1 -10   3   15.15    2.31
  -1 -10   3    7.93    6.27
  -1 -10   3   14.21    5.82
  -1 -10   3    7.54    5.18
   0  10  -3  108.72    9.60
   0  10  -3  104.40   10.40
   0 -10   3  116.60   11.80
   0 -10   3   93.62   11.35
   0 -10   3  110.35    9.89
   0 -10   3   93.89    8.00
  -1  10  -3   44.69    6.37
   1 -10   3   53.60    3.21
   1 -10   3   49.17    3.33
   1 -10   3   69.67    9.58
   1 -10   3   59.32    7.31
   1 -10   3   61.97    8.13
  -2  10  -3    7.23    3.95
  -2  10  -3    2.59    5.17
   2 -10   3    7.62    1.97
   2 -10   3   -1.52    4.11
   2 -10   3   -2.49    4.94
   2 -10   3    3.16    3.03
   2 -10   3    7.41    5.62
  -3  10  -3  123.30   18.64
  -3  10  -3  126.92   11.08
   3 -10   3  112.95    8.60
   3 -10   3  117.72   12.09
   3 -10   3  109.98    7.00
   3 -10   3  123.15   10.57
  -4  10  -3   -1.21    3.34
   4 -10   3    1.46    5.94
   4 -10   3    5.04    5.66
  -5  10  -3   14.42    7.42
  -5  10  -3   21.72    5.10
   5 -10   3   25.02    6.94
   5 -10   3   12.69    6.60
  -6  10  -3  115.66   14.45
  -6  10  -3  125.10   10.77
   6 -10   3   82.82   11.62
   6 -10   3  103.61   11.05
   6 -10   3  101.73   12.72
  -7  10  -3   -4.58    4.94
  -7  10  -3   -9.30    7.85
   7 -10   3    5.49    6.45
  -8  10  -3   74.12    9.92
  -8  10  -3  117.72   15.33
   8 -10   3   79.56   11.65
   8 -10   3   98.66   15.46
  -9  10  -3   42.08   12.31
  -9  10  -3   13.84    7.28
  -9  10  -3   17.48    8.56
 -10  10  -3   13.83    9.27
 -10  10  -3   32.94   13.01
  10 -10   3   12.67   10.98
  -7  -9   3   -9.32   13.60
   5   9  -3   47.07    6.06
  -5  -9   3   38.12    7.62
  -5  -9   3   43.87   12.67
  -5  -9   3   14.50    9.35
   4   9  -3   -3.13    3.48
  -4  -9   3   -1.99    5.82
  -4  -9   3    3.78    4.22
  -4  -9   3   -3.62    5.19
  -4  -9   3   -5.91    9.04
  -3  -9   3  218.58   14.47
  -3  -9   3  243.77   17.03
   2   9  -3   14.97    4.47
  -2  -9   3   15.82    5.71
   1   9  -3  433.31   23.41
   1   9  -3  477.98   23.56
  -1  -9   3  490.07   25.17
  -1  -9   3  439.65   25.79
  -1  -9   3  474.79   20.77
  -1  -9   3  503.38   22.40
  -1  -9   3  514.68   25.73
   0   9  -3   87.04    7.52
   0   9  -3   83.97    8.71
   0  -9   3   94.83    8.69
   0  -9   3   89.62    9.39
   0  -9   3   94.60   10.51
   0  -9   3   83.31    5.82
   1  -9   3   74.66    7.19
   1  -9   3   68.29    4.91
   1  -9   3   72.73    4.07
   1  -9   3   72.22   10.25
   1  -9   3   76.71    9.27
  -2   9  -3  309.25   17.51
  -2   9  -3  341.27   19.91
   2  -9   3  319.10   14.61
   2  -9   3  307.84   19.12
   2  -9   3  341.71   19.65
   2  -9   3  324.53   18.35
  -3   9  -3   11.33    3.80
  -3   9  -3   17.06    5.65
   3  -9   3   15.26    2.97
   3  -9   3   13.08    4.97
  -4   9  -3   -0.45    3.41
  -4   9  -3   -5.72    4.12
   4  -9   3    2.23    3.73
   4  -9   3   -0.35    3.42
   4  -9   3    3.33    4.62
  -5   9  -3    3.06    3.63
  -5   9  -3   10.55    5.78
  -5   9  -3    3.79    4.20
   5  -9   3   10.30    4.72
   5  -9   3    5.42    5.21
   5  -9   3    3.50    5.02
  -6   9  -3   34.51    7.81
  -6   9  -3   34.37    6.38
   6  -9   3   29.28    7.45
   6  -9   3   41.39    7.69
  -7   9  -3   11.31    6.07
  -7   9  -3   22.73    5.58
  -7   9  -3   13.17    7.96
   7  -9   3   19.44    7.08
   7  -9   3   18.40    7.59
   7  -9   3   11.25    6.51
  -8   9  -3    5.47    5.19
  -8   9  -3    7.82    7.91
   8  -9   3    1.49    6.24
   8  -9   3    4.43    6.12
  -9   9  -3   47.29    8.40
  -9   9  -3   52.70    8.24
  -9   9  -3   43.70   12.19
   9  -9   3   47.81   10.27
   9  -9   3   35.82    9.86
  10  -9   3   -6.65   10.49
  10  -9   3   14.35    9.70
  -8  -8   3   15.48   14.52
  -8  -8   3  -13.03   17.89
   7   8  -3  -10.31    7.22
  -7  -8   3   -2.91   10.82
  -7  -8   3    8.20   15.78
  -6  -8   3   12.16   11.15
  -6  -8   3   15.34    9.88
  -6  -8   3    7.87    6.27
  -5  -8   3   16.05    5.13
  -5  -8   3   20.67    6.05
  -5  -8   3   20.65    7.45
   4   8  -3   60.44    5.98
  -4  -8   3   63.55    7.56
  -4  -8   3   58.67    7.99
  -3  -8   3    1.91    4.74
  -3  -8   3    3.18    5.54
   2   8  -3  527.78   24.47
   2   8  -3  523.17   25.93
  -2  -8   3  526.94   27.81
  -2  -8   3  516.62   27.46
  -2  -8   3  523.70   25.97
   1   8  -3    2.66    4.21
   1   8  -3   -1.10    3.12
   1   8  -3    7.68    2.55
  -1  -8   3   -0.43    3.71
  -1  -8   3    0.53    3.81
  -1  -8   3    1.48    2.33
   0   8  -3  440.60   20.62
   0   8  -3  433.61   21.40
   0   8  -3  453.32   22.65
   0  -8   3  461.96   22.47
   0  -8   3  416.88   20.63
   0  -8   3  346.21   18.62
   0  -8   3  400.78   18.03
   0  -8   3  435.86   23.06
   0  -8   3  415.17   18.82
  -1   8  -3  213.55   14.20
  -1   8  -3  228.75   13.06
  -1   8  -3  257.59   15.43
   1  -8   3  241.84   14.92
   1  -8   3  244.91   15.00
   1  -8   3  232.61   14.11
   1  -8   3  222.88   11.56
  -2   8  -3   32.91    5.16
   2  -8   3   45.47    6.74
   2  -8   3   32.32    4.40
  -3   8  -3   22.51    6.85
  -3   8  -3   22.82    3.54
  -3   8  -3   14.50    3.65
   3  -8   3   22.11    5.16
   3  -8   3   16.99    4.03
  -4   8  -3   81.20    7.51
  -4   8  -3   76.55    9.80
   4  -8   3   74.86    9.11
   4  -8   3   69.37    7.16
   4  -8   3   85.91    8.67
  -5   8  -3  406.53   21.46
   5  -8   3  429.03   23.37
   5  -8   3  407.40   22.35
   5  -8   3  405.21   23.45
  -6   8  -3    1.31    3.72
  -6   8  -3   -2.94    4.76
   6  -8   3   -3.31    4.60
   6  -8   3    3.32    4.81
   6  -8   3   -2.09    3.86
  -7   8  -3  141.42   12.38
  -7   8  -3  153.54   14.97
   7  -8   3  155.96   12.93
   7  -8   3  200.82   14.69
   7  -8   3  162.83   13.96
  -8   8  -3   66.53   11.93
  -8   8  -3   45.52    6.86
  -8   8  -3   49.41    9.04
  -8   8  -3   50.55    7.34
   8  -8   3   38.14    8.42
   8  -8   3   34.92    8.29
  -9   8  -3    7.60    5.21
  -9   8  -3   16.35    9.46
  -9   8  -3   17.33    6.46
  -9   8  -3   11.16    8.15
   9  -8   3   20.73    7.79
   9  -8   3    3.72    6.91
 -10   8  -3    9.98    7.98
 -10   8  -3   39.89   12.03
 -10   8  -3    4.05    5.70
 -10   8  -3   22.31   10.13
  10  -8   3   24.86    8.95
  10  -8   3   26.52   10.24
  -8  -7   3   10.94    7.54
  -8  -7   3   37.78   13.70
  -7  -7   3    1.96   11.02
  -7  -7   3    9.17    8.68
  -7  -7   3    3.34   10.54
   6   7  -3    5.34    2.59
   6   7  -3   -1.12    5.20
  -6  -7   3   13.25    7.29
  -6  -7   3    6.60    9.16
  -6  -7   3    4.77    5.03
   5   7  -3    7.47    2.46
  -5  -7   3    7.08    3.92
  -5  -7   3   11.42    6.17
   4   7  -3    0.02    1.47
   4   7  -3    1.53    1.84
   4   7  -3   -2.81    2.34
  -4  -7   3    0.61    3.89
  -4  -7   3   -1.17    3.20
  -4  -7   3   -1.61    6.38
   3   7  -3  146.70    9.38
   3   7  -3  146.31    9.13
  -3  -7   3  141.59   12.15
  -3  -7   3  143.37   11.08
  -3  -7   3  141.55    9.69
   2   7  -3  149.37    8.53
   2   7  -3  148.61    9.91
   2   7  -3  148.49    6.83
  -2  -7   3  172.00   10.44
  -2  -7   3  157.30   10.31
  -2  -7   3  141.51    8.16
  -2  -7   3  154.03   10.95
  -2  -7   3  148.74   10.89
   1   7  -3  822.84   36.11
   1   7  -3  830.17   37.82
  -1  -7   3  807.27   34.62
  -1  -7   3  802.96   37.59
  -1  -7   3  787.93   34.25
  -1  -7   3  831.57   35.93
  -1  -7   3  860.67   37.66
   0   7  -3    2.05    2.98
   0   7  -3    2.18    3.19
   0  -7   3    2.23    3.11
   0  -7   3    5.89    3.30
   0  -7   3    2.78    1.11
   0  -7   3    6.02    2.80
   0  -7   3    3.60    2.37
  -1   7  -3 2055.06   89.74
  -1   7  -3 2177.76   91.01
  -1   7  -3 2079.83   88.89
   1  -7   3 2113.50   90.82
   1  -7   3 2086.52   86.68
  -2   7  -3  134.77    8.52
  -2   7  -3  142.87   10.96
  -2   7  -3  135.09    8.87
  -2   7  -3  135.85   10.26
   2  -7   3  141.23    7.28
  -3   7  -3  385.12   19.25
  -3   7  -3  423.46   20.07
   3  -7   3  395.42   20.87
   3  -7   3  375.86   19.65
  -4   7  -3  539.70   26.54
   4  -7   3  567.94   28.12
  -5   7  -3  141.01   11.74
  -5   7  -3  147.41   10.06
   5  -7   3  147.16   11.31
   5  -7   3  142.88   10.70
  -6   7  -3   59.01    6.86
  -6   7  -3   94.82   10.90
  -6   7  -3   55.12    7.44
  -6   7  -3   58.04    6.39
   6  -7   3   59.56    8.32
   6  -7   3   58.18    8.41
  -7   7  -3    9.31    3.71
  -7   7  -3   -2.04    4.97
  -7   7  -3   12.28    3.94
  -7   7  -3    4.10    3.85
  -7   7  -3    8.37    4.42
   7  -7   3    7.95    5.36
  -8   7  -3   44.07    6.40
  -8   7  -3   43.37    5.54
  -8   7  -3   25.06    8.24
  -8   7  -3   37.01    5.63
   8  -7   3   33.45    6.98
   8  -7   3   47.42    9.52
  -9   7  -3    3.09    7.89
  -9   7  -3    5.00    5.14
  -9   7  -3    1.59    6.89
   9  -7   3    0.24    6.03
   9  -7   3    1.13    7.44
 -10   7  -3  -10.81    9.58
 -10   7  -3  -11.77    7.40
 -10   7  -3    6.22    7.02
  10  -7   3   -0.17    6.74
  10  -7   3    4.77   11.29
 -11   7  -3   24.34    9.18
 -11   7  -3   28.34   11.10
  -9  -6   3   14.30   13.13
  -9  -6   3   31.28   17.31
   8   6  -3    5.85    5.55
  -8  -6   3   16.68   11.69
  -7  -6   3    9.60   10.39
  -7  -6   3   15.93    9.51
  -7  -6   3    4.38    5.72
   6   6  -3   26.77    3.45
   6   6  -3   13.98    4.72
  -6  -6   3   26.53    7.80
  -6  -6   3   29.33    5.87
  -5  -6   3  143.10   13.03
   4   6  -3  188.27   11.49
   4   6  -3  204.07   10.00
   4   6  -3  221.34   12.85
   4   6  -3  201.87    9.82
  -4  -6   3  211.51   13.22
  -4  -6   3  199.08   14.73
   3   6  -3  195.68   11.26
   3   6  -3  173.81    9.05
  -3  -6   3  173.32   12.57
  -3  -6   3  180.27   11.58
   2   6  -3   72.42    6.03
   2   6  -3   59.24    4.27
   2   6  -3   69.49    6.38
  -2  -6   3   69.02    6.84
  -2  -6   3   56.36    3.10
  -2  -6   3   63.80    6.40
  -2  -6   3   59.42    4.27
  -2  -6   3   66.42    3.46
  -2  -6   3   64.01    5.93
   1   6  -3    2.91    1.50
   1   6  -3    4.18    2.63
   1   6  -3    2.76    0.88
  -1  -6   3   -2.55    2.04
  -1  -6   3    2.60    1.83
  -1  -6   3    1.10    1.19
  -1  -6   3    5.17    1.35
  -1  -6   3    0.81    2.11
  -1  -6   3    0.62    2.16
   0   6  -3 1554.99   66.75
   0   6  -3 1597.15   66.86
   0   6  -3 1531.70   65.05
   0  -6   3 1552.90   63.45
   0  -6   3 1446.74   68.82
   0  -6   3 1490.57   64.03
   0  -6   3 1569.98   67.16
  -1   6  -3    8.90    3.24
  -1   6  -3    0.67    1.74
  -1   6  -3   -0.38    2.45
   1  -6   3    5.06    1.24
  -2   6  -3 1943.11   81.64
  -2   6  -3 1977.01   83.19
  -2   6  -3 2047.42   84.17
  -2   6  -3 2035.17   82.35
   2  -6   3 1730.50   80.51
  -3   6  -3  646.16   28.48
  -3   6  -3  575.51   30.38
  -3   6  -3  636.12   28.91
   3  -6   3  640.38   30.15
  -4   6  -3 1562.20   67.92
  -4   6  -3 1662.51   68.51
   4  -6   3 1590.01   69.94
   4  -6   3 1469.65   69.09
   4  -6   3 1603.68   69.37
   4  -6   3 1627.62   69.80
  -5   6  -3   46.01    5.63
  -5   6  -3   36.68    6.79
  -5   6  -3   30.89    4.50
   5  -6   3   35.72    6.28
   5  -6   3   35.21    6.03
   5  -6   3   22.02    5.40
  -6   6  -3   91.14    7.23
  -6   6  -3   93.94    8.51
  -6   6  -3  114.15   10.34
   6  -6   3   86.32    8.74
   6  -6   3   90.26    8.99
  -7   6  -3   76.35    9.26
  -7   6  -3   77.02    6.55
  -7   6  -3   61.63    5.50
   7  -6   3   71.24    9.39
   7  -6   3   63.70    9.49
   7  -6   3   44.24    7.18
   7  -6   3   60.00    8.69
  -8   6  -3   46.15    9.28
  -8   6  -3   68.44    9.77
  -8   6  -3   42.36    6.35
  -8   6  -3   39.82    5.27
   8  -6   3   39.39   10.95
   8  -6   3   42.76    9.71
   8  -6   3   49.92    9.37
  -9   6  -3    4.45    4.96
  -9   6  -3   -2.20    6.91
 -10   6  -3   22.51    9.85
 -10   6  -3   21.37    7.03
  10  -6   3    8.63    6.37
 -11   6  -3    5.81    8.34
 -11   6  -3    0.81   11.01
  -9  -5   3    1.30   11.37
  -9  -5   3   -6.65   13.23
   8   5  -3   -1.85    5.06
  -8  -5   3   19.63   10.71
  -8  -5   3    4.81    5.79
   7   5  -3   29.22    4.99
   7   5  -3   27.78    5.68
   7   5  -3   19.25    5.31
  -7  -5   3   27.15    8.58
  -7  -5   3   33.63   10.06
  -7  -5   3   28.02    6.94
   6   5  -3   43.51    3.45
   6   5  -3   47.62    5.69
  -6  -5   3   37.79    7.98
  -6  -5   3   39.57    3.90
   5   5  -3  293.39   14.42
  -5  -5   3  255.65   18.68
  -5  -5   3  314.93   18.17
  -5  -5   3  302.44   17.35
   4   5  -3  156.75    8.75
   4   5  -3  148.25    8.33
   4   5  -3  145.81    7.33
   4   5  -3  150.92    7.39
   4   5  -3  163.48   10.68
   4   5  -3  157.80    8.09
  -4  -5   3  135.45   11.33
  -4  -5   3  132.52   10.28
  -4  -5   3  146.07   10.26
   3   5  -3   97.93    5.53
   3   5  -3  109.95    6.64
   3   5  -3  110.14    7.10
   3   5  -3   97.95    5.53
   3   5  -3   99.88    6.63
   3   5  -3   97.18    5.31
  -3  -5   3   83.00    6.28
  -3  -5   3   92.07    6.41
  -3  -5   3  122.96    8.05
  -3  -5   3   82.41    8.07
   2   5  -3  370.67   18.14
   2   5  -3  374.70   16.83
   2   5  -3  372.08   18.55
   2   5  -3  377.04   18.07
   2   5  -3  413.56   16.44
   2   5  -3  376.05   17.20
   2   5  -3  381.88   19.45
  -2  -5   3  400.69   19.41
  -2  -5   3  401.65   18.27
  -2  -5   3  393.88   16.38
  -2  -5   3  356.97   17.02
  -2  -5   3  372.69   18.92
  -2  -5   3  357.73   15.96
  -2  -5   3  337.11   18.80
   1   5  -3    3.94    1.33
   1   5  -3    5.25    2.30
  -1  -5   3    5.94    2.11
  -1  -5   3    3.84    1.15
  -1  -5   3    3.21    2.02
  -1  -5   3    3.63    1.83
  -1  -5   3    2.02    1.65
  -1  -5   3    8.53    1.37
   0   5  -3 2584.44  107.57
   0   5  -3 2530.08  105.84
   0   5  -3 2550.83  107.35
   0  -5   3 2649.74  107.74
   0  -5   3 2454.73  105.15
   0  -5   3 2572.65  107.15
   0  -5   3 2488.14  106.71
   0  -5   3 2573.22  104.72
  -1   5  -3  819.89   35.19
  -1   5  -3  849.28   36.76
   1  -5   3  799.52   34.59
   1  -5   3  819.92   33.99
   1  -5   3  783.61   36.26
   1  -5   3  765.38   35.93
  -2   5  -3   74.90    6.18
  -2   5  -3   78.97    5.55
  -2   5  -3   77.23    6.71
   2  -5   3   93.64   11.75
   2  -5   3   70.16    5.91
  -3   5  -3 4116.78  169.04
  -3   5  -3 4044.02  167.68
  -3   5  -3 3828.33  171.69
   3  -5   3 4074.59  169.15
   3  -5   3 4153.76  168.29
  -4   5  -3  133.04    8.10
  -4   5  -3  135.85    8.74
   4  -5   3  139.04   10.44
   4  -5   3  129.46    8.56
   4  -5   3  147.53    9.97
  -5   5  -3  101.43    6.76
  -5   5  -3  116.79    8.54
  -5   5  -3  101.92    8.13
  -5   5  -3  111.09    9.22
   5  -5   3  114.72    8.94
   5  -5   3  106.56   10.00
   5  -5   3   98.86    9.51
   5  -5   3  110.58    8.94
  -6   5  -3   81.13    9.07
  -6   5  -3   62.89    5.08
  -6   5  -3   70.41    8.46
  -6   5  -3   73.81    7.17
  -6   5  -3   76.09    5.92
  -6   5  -3   80.61    8.50
   6  -5   3   63.63    8.00
   6  -5   3   72.90    8.40
   6  -5   3   61.54    9.78
   6  -5   3   57.15    7.33
  -7   5  -3  258.87   12.84
  -7   5  -3  294.52   14.04
  -7   5  -3  268.57   17.01
  -7   5  -3  262.62   14.53
  -7   5  -3  275.60   17.48
   7  -5   3  274.79   16.22
   7  -5   3  295.82   17.09
   7  -5   3  246.38   15.92
   7  -5   3  254.65   17.44
  -8   5  -3   -5.89    4.57
  -8   5  -3    2.64    3.58
  -8   5  -3   -1.24    3.77
  -8   5  -3   -7.02    5.19
   8  -5   3    2.72    5.54
   8  -5   3    6.39    5.50
  -9   5  -3   -0.46    5.04
  -9   5  -3    4.58    7.13
   9  -5   3   -1.80    5.80
   9  -5   3    1.34    4.50
 -10   5  -3   35.23   10.35
 -10   5  -3   34.98    7.76
  10  -5   3   33.36   10.35
  10  -5   3   25.68    6.50
  11  -5   3    4.65    5.71
  -9  -4   3   12.61   13.64
  -9  -4   3    8.80    9.92
  -8  -4   3   48.12   11.27
  -8  -4   3   52.87    8.78
   7   4  -3    3.13    4.22
   7   4  -3    2.41    4.00
   7   4  -3    1.42    1.89
   6   4  -3  238.84   11.95
   6   4  -3  245.62   14.08
  -6  -4   3  212.38   17.17
  -6  -4   3  232.26   15.91
  -6  -4   3  250.20   11.03
  -6  -4   3  228.08   10.74
  -6  -4   3  236.57   14.93
   5   4  -3    5.71    2.28
   5   4  -3    6.68    4.09
  -5  -4   3    1.26    3.45
  -5  -4   3    7.68    1.80
  -5  -4   3    5.40    5.16
  -5  -4   3    5.91    4.86
  -5  -4   3   11.20    3.98
   4   4  -3   91.61    4.61
   4   4  -3   74.61    7.01
   4   4  -3   98.12    7.34
   4   4  -3   77.22    4.97
   4   4  -3   86.89    4.47
  -4  -4   3   70.76    4.74
  -4  -4   3   80.30    6.84
  -4  -4   3   75.52    8.94
  -4  -4   3   80.94    6.98
   3   4  -3  310.57   13.44
   3   4  -3  332.75   19.82
   3   4  -3  329.92   15.14
   3   4  -3  294.64   13.62
   3   4  -3  326.33   14.51
   3   4  -3  282.28   15.76
   3   4  -3  308.00   14.19
   3   4  -3  300.49   15.83
  -3  -4   3  287.70   16.30
  -3  -4   3  295.99   14.79
  -3  -4   3  279.72   15.62
   2   4  -3   16.32    2.62
   2   4  -3   16.78    2.63
   2   4  -3   15.09    1.62
   2   4  -3   17.36    1.70
  -2  -4   3   12.65    2.84
  -2  -4   3   19.70    1.98
  -2  -4   3   16.79    1.38
  -2  -4   3   13.92    2.24
  -2  -4   3   11.89    2.25
   1   4  -3 1868.49   77.41
   1   4  -3 1773.42   76.07
   1   4  -3 1828.06   76.56
  -1  -4   3 1753.99   75.86
  -1  -4   3 1998.56   76.82
  -1  -4   3 1787.70   75.71
  -1  -4   3 1851.76   76.80
  -1  -4   3 1847.34   77.39
  -1  -4   3 1826.23   78.68
   0   4  -3  106.10    6.89
   0   4  -3   96.72    6.47
   0   4  -3   99.28    5.32
   0   4  -3   97.55    5.55
   0  -4   3  100.46    6.33
   0  -4   3  102.18    6.32
   0  -4   3  100.46    4.94
   0  -4   3  101.72    5.95
   0  -4   3  105.85    6.48
   0  -4   3  105.88    5.32
  -1   4  -3  290.91   13.63
  -1   4  -3  281.95   14.17
  -1   4  -3  304.72   15.38
  -1   4  -3  288.79   13.34
  -1   4  -3  292.19   14.71
   1  -4   3  285.61   14.53
   1  -4   3  295.40   14.43
   1  -4   3  279.10   14.51
   1  -4   3  291.11   14.45
   1  -4   3  284.51   12.85
  -2   4  -3 1880.78   80.59
  -2   4  -3 1950.45   81.18
  -2   4  -3 1911.94   80.18
  -2   4  -3 1932.12   79.71
  -2   4  -3 1957.45   79.95
   2  -4   3 1942.09   80.99
   2  -4   3 1866.27   79.47
   2  -4   3 1851.78   80.56
   2  -4   3 1890.93   80.82
   2  -4   3 1882.56   80.41
  -3   4  -3 1745.01   74.33
  -3   4  -3 1710.46   73.25
  -3   4  -3 1714.64   73.68
  -3   4  -3 1679.85   72.64
  -3   4  -3 1758.96   73.56
   3  -4   3 1751.83   74.07
   3  -4   3 1742.91   73.13
   3  -4   3 1741.68   74.18
  -4   4  -3 1454.23   60.01
  -4   4  -3 1423.16   62.05
  -4   4  -3 1441.74   61.64
  -4   4  -3 1486.63   65.08
   4  -4   3 1383.72   60.39
   4  -4   3 1427.46   61.83
   4  -4   3 1388.38   60.84
   4  -4   3 1356.28   61.29
   4  -4   3 1447.33   61.90
  -5   4  -3  116.74    9.10
  -5   4  -3  125.04    7.49
  -5   4  -3  131.00    9.27
  -5   4  -3  140.08    7.56
  -5   4  -3  117.76    6.86
   5  -4   3  111.51    7.28
   5  -4   3  125.48    9.48
   5  -4   3  114.24    8.53
   5  -4   3  119.13    8.87
  -6   4  -3  433.44   19.97
  -6   4  -3  445.38   23.48
  -6   4  -3  449.32   20.94
  -6   4  -3  460.14   20.22
  -6   4  -3  444.58   22.83
   6  -4   3  398.77   21.92
   6  -4   3  464.84   22.76
   6  -4   3  421.78   23.72
   6  -4   3  421.49   20.07
  -7   4  -3    2.40    2.02
  -7   4  -3    5.27    3.97
  -7   4  -3   -1.81    2.49
  -7   4  -3    0.35    3.07
  -7   4  -3   -3.13    4.24
   7  -4   3    4.66    3.39
   7  -4   3   -7.12    3.64
   7  -4   3    3.93    4.38
  -8   4  -3    4.46    3.90
  -8   4  -3    4.25    4.70
  -8   4  -3    5.57    5.47
   8  -4   3    6.60    4.02
   8  -4   3   11.17    6.47
  -9   4  -3    0.39    4.88
  -9   4  -3   -6.59    6.47
 -10   4  -3   -0.48    6.16
  10  -4   3    2.53    7.43
 -11   4  -3   10.59    9.53
  11  -4   3   -0.77   10.72
  11  -4   3   -3.36    9.21
 -10  -3   3  -14.08   12.08
  -9  -3   3   74.11   14.33
  -9  -3   3   73.59   11.06
   8   3  -3    0.87    3.57
   8   3  -3   -3.72    3.96
  -8  -3   3   -0.26    4.52
   7   3  -3  368.15   18.11
   7   3  -3  357.35   17.83
   7   3  -3  384.53   20.88
   7   3  -3  391.02   19.31
   7   3  -3  401.09   18.62
  -7  -3   3  398.22   23.31
  -7  -3   3  370.37   21.30
   6   3  -3   17.76    4.15
  -6  -3   3   18.70    3.04
  -6  -3   3   16.46    4.97
   5   3  -3 1185.63   52.06
   5   3  -3 1231.15   49.66
   5   3  -3 1221.45   52.43
   5   3  -3 1215.42   52.22
   5   3  -3 1182.73   53.62
   5   3  -3 1222.54   49.26
  -5  -3   3 1087.67   54.17
  -5  -3   3 1227.69   52.91
  -5  -3   3 1206.83   53.09
  -5  -3   3 1100.14   49.45
  -5  -3   3 1161.57   52.46
   4   3  -3    2.97    1.02
   4   3  -3    0.69    1.24
   4   3  -3   -0.81    2.54
   4   3  -3    4.93    2.85
   4   3  -3    1.07    1.80
   4   3  -3    3.92    1.15
  -4  -3   3    3.59    2.66
  -4  -3   3   -1.08    2.43
  -4  -3   3    4.32    3.57
  -4  -3   3    2.10    1.18
   3   3  -3  302.13   13.02
   3   3  -3  283.57   14.56
   3   3  -3  302.17   14.44
   3   3  -3  302.91   12.76
   3   3  -3  292.73   13.85
   3   3  -3  303.84   13.46
   3   3  -3  304.26   15.23
   3   3  -3  275.65   13.33
  -3  -3   3  294.06   15.00
  -3  -3   3  262.31   14.08
  -3  -3   3  264.54   15.08
  -3  -3   3  289.04   13.09
   2   3  -3   55.14    3.54
   2   3  -3   51.83    2.96
   2   3  -3   52.63    3.29
   2   3  -3   52.09    3.69
   2   3  -3   50.50    3.19
   2   3  -3   47.25    4.37
   2   3  -3   52.10    4.26
   2   3  -3   57.81    4.61
   2   3  -3   59.66    4.03
  -2  -3   3   52.49    4.33
  -2  -3   3   48.59    4.06
  -2  -3   3   55.62    3.20
  -2  -3   3   45.57    3.56
  -2  -3   3   47.80    2.76
   1   3  -3  463.68   20.72
   1   3  -3  469.56   19.66
  -1  -3   3  451.27   19.44
  -1  -3   3  469.76   21.28
  -1  -3   3  508.62   22.08
  -1  -3   3  449.71   20.62
  -1  -3   3  439.71   19.67
  -1  -3   3  416.15   20.06
  -1  -3   3  470.00   20.37
   0   3  -3  266.13   13.97
   0   3  -3  249.86   12.52
   0   3  -3  265.69   12.61
   0   3  -3  260.54   11.66
   0  -3   3  255.07   12.38
   0  -3   3  250.16   12.38
   0  -3   3  241.20   12.61
   0  -3   3  254.52   11.26
   0  -3   3  275.66   11.98
   0  -3   3  252.27   12.22
  -1   3  -3  156.00    7.89
  -1   3  -3  159.00    8.72
  -1   3  -3  141.91    8.32
  -1   3  -3  158.03    8.35
  -1   3  -3  158.07    8.35
  -1   3  -3  163.15    7.50
   1  -3   3  151.45    8.37
   1  -3   3  168.84    8.69
   1  -3   3  167.76    8.60
   1  -3   3  150.40    7.62
   1  -3   3  164.99    8.62
   1  -3   3  165.87    7.55
  -2   3  -3 1653.89   69.96
  -2   3  -3 1677.67   69.22
  -2   3  -3 1660.74   69.00
  -2   3  -3 1604.21   69.47
  -2   3  -3 1671.00   69.05
  -2   3  -3 1658.07   70.19
   2  -3   3 1677.63   69.80
   2  -3   3 1635.41   69.82
   2  -3   3 1607.99   69.23
  -3   3  -3  722.70   31.68
  -3   3  -3  772.60   32.81
  -3   3  -3  702.58   32.18
  -3   3  -3  742.92   32.82
  -3   3  -3  757.13   33.15
  -3   3  -3  757.42   32.01
   3  -3   3  716.10   32.79
   3  -3   3  725.99   32.00
  -4   3  -3   14.65    3.11
  -4   3  -3   18.11    2.43
  -4   3  -3   14.27    2.32
  -4   3  -3   13.74    2.53
  -4   3  -3   14.90    2.12
   4  -3   3   11.95    3.33
   4  -3   3   14.90    3.22
   4  -3   3   11.29    2.29
   4  -3   3    4.06    5.33
   4  -3   3   13.36    2.93
  -5   3  -3  879.70   38.28
  -5   3  -3  851.65   37.62
  -5   3  -3  856.13   37.83
  -5   3  -3  875.53   39.74
   5  -3   3  893.82   39.66
   5  -3   3  937.30   41.53
   5  -3   3  896.22   38.68
  -6   3  -3    7.28    3.50
  -6   3  -3    8.95    1.79
  -6   3  -3    8.28    2.99
  -6   3  -3   11.66    2.07
   6  -3   3   10.44    2.25
   6  -3   3   17.31    4.92
   6  -3   3   10.36    3.75
   6  -3   3    9.04    3.16
  -7   3  -3   45.91    6.88
  -7   3  -3   50.57    4.02
  -7   3  -3   61.37    5.92
   7  -3   3   49.01    4.17
   7  -3   3   68.31    7.64
   7  -3   3   47.53    6.06
  -8   3  -3   21.57    5.09
   8  -3   3   12.84    5.71
  -9   3  -3  157.69   11.97
   9  -3   3  176.81   15.93
   9  -3   3  174.78   15.38
 -10   3  -3    2.58    6.03
  10  -3   3    7.77    4.00
  11  -3   3    7.57   10.07
 -10  -2   3   18.82    8.42
  -9  -2   3   15.95    6.03
   8   2  -3   58.02    5.60
   8   2  -3   63.17    4.89
   8   2  -3   62.48    7.71
   8   2  -3   56.08    8.48
  -8  -2   3   68.83   11.29
  -8  -2   3   59.38   10.04
  -8  -2   3   65.55    9.59
   7   2  -3  106.45    6.68
   7   2  -3   95.97    7.26
   7   2  -3  119.87    9.88
  -7  -2   3  122.22   10.12
  -7  -2   3  118.74    9.96
   6   2  -3  506.67   22.85
   6   2  -3  531.60   22.39
   6   2  -3  496.18   22.17
   6   2  -3  495.27   25.02
   6   2  -3  501.31   21.17
  -6  -2   3  502.62   25.23
  -6  -2   3  488.37   25.75
  -6  -2   3  471.30   21.99
   5   2  -3   70.85    4.50
   5   2  -3   76.94    9.57
   5   2  -3   73.00    4.05
   5   2  -3   70.55    4.38
   5   2  -3   73.16    8.97
   5   2  -3   61.99    5.78
   5   2  -3   70.35    5.35
  -5  -2   3   69.97    6.96
  -5  -2   3   67.40    6.21
  -5  -2   3   64.96    4.40
  -5  -2   3   76.83    6.40
  -5  -2   3   77.95    6.43
   4   2  -3 1130.29   46.61
   4   2  -3 1117.88   45.50
   4   2  -3 1051.14   48.35
   4   2  -3 1088.54   45.58
   4   2  -3 1116.84   46.93
   4   2  -3 1143.24   45.63
   4   2  -3 1062.82   47.29
  -4  -2   3 1105.45   48.03
  -4  -2   3 1114.01   47.20
  -4  -2   3 1048.19   45.49
  -4  -2   3 1107.58   48.03
  -4  -2   3 1005.91   48.54
  -4  -2   3 1037.42   47.51
   3   2  -3   63.08    3.89
   3   2  -3   59.45    4.43
   3   2  -3   64.67    4.94
   3   2  -3   67.29    3.77
   3   2  -3   64.26    3.65
   3   2  -3   64.44    5.07
   3   2  -3   58.02    4.38
   3   2  -3   64.40    5.12
  -3  -2   3   64.82    3.61
  -3  -2   3   59.34    5.33
  -3  -2   3   61.22    4.79
  -3  -2   3   58.02    4.81
   2   2  -3  219.02   11.04
   2   2  -3  216.43   10.29
   2   2  -3  222.54   10.17
  -2  -2   3  213.33   10.50
  -2  -2   3  231.30   10.70
  -2  -2   3  237.47   11.43
  -2  -2   3  214.40   11.01
  -2  -2   3  216.52   10.86
  -2  -2   3  211.15    9.97
  -2  -2   3  204.67    9.90
  -2  -2   3  223.65    9.69
   1   2  -3  847.42   36.40
   1   2  -3  816.98   36.33
   1   2  -3  866.79   37.04
   1   2  -3  825.14   35.79
  -1  -2   3  918.69   37.06
  -1  -2   3  866.28   36.91
  -1  -2   3  851.08   36.63
  -1  -2   3  866.61   36.08
  -1  -2   3  934.50   35.84
  -1  -2   3  820.71   35.72
  -1  -2   3  851.05   36.21
   0   2  -3  251.75   11.72
   0   2  -3  238.03   11.05
   0   2  -3  267.15   13.56
   0   2  -3  245.91   11.69
   0   2  -3  250.94   11.36
   0  -2   3  250.89   10.97
   0  -2   3  251.96   11.18
   0  -2   3  254.74   11.86
   0  -2   3  252.00   10.98
   0  -2   3  250.31   11.71
  -2   2  -3  642.04   28.72
  -2   2  -3  676.93   28.61
  -2   2  -3  679.90   28.62
  -2   2  -3  671.82   28.97
  -2   2  -3  699.78   29.30
   2  -2   3  680.03   29.21
   2  -2   3  615.50   31.04
   2  -2   3  675.35   28.88
   2  -2   3  659.00   28.73
   2  -2   3  679.47   29.28
  -3   2  -3  672.09   28.51
  -3   2  -3  615.26   28.16
  -3   2  -3  627.94   26.85
  -3   2  -3  632.99   26.89
  -3   2  -3  635.08   26.63
  -3   2  -3  616.23   26.94
   3  -2   3  630.07   27.06
   3  -2   3  616.29   27.61
   3  -2   3  623.62   27.47
   3  -2   3  628.93   27.85
   3  -2   3  606.43   27.67
   3  -2   3  631.70   27.69
   3  -2   3  587.51   30.69
  -4   2  -3  165.85    9.27
  -4   2  -3  152.79    7.81
  -4   2  -3  160.94    7.62
  -4   2  -3  171.54    8.25
  -4   2  -3  150.05    7.61
   4  -2   3  151.57    8.77
   4  -2   3  157.14    8.86
   4  -2   3  154.01    9.16
   4  -2   3  152.01    8.00
   4  -2   3  140.30   12.17
   4  -2   3  159.47    8.20
  -5   2  -3  220.27   12.01
   5  -2   3  245.65   12.21
   5  -2   3  260.97   12.89
   5  -2   3  253.83   11.68
   5  -2   3  238.05   12.59
   5  -2   3  225.16   14.16
   5  -2   3  239.42   16.38
   5  -2   3  231.01   11.99
  -6   2  -3  339.00   16.99
  -6   2  -3  352.36   17.58
  -6   2  -3  355.59   19.81
   6  -2   3  337.77   17.44
   6  -2   3  323.92   16.71
   6  -2   3  338.78   15.66
   6  -2   3  352.91   19.92
  -7   2  -3   23.20    4.85
  -7   2  -3   18.16    4.10
  -7   2  -3   20.37    5.69
   7  -2   3   15.69    2.74
   7  -2   3    9.08    5.01
   7  -2   3   23.01    3.71
  -8   2  -3  252.40   14.47
  -8   2  -3  225.74   14.15
  -8   2  -3  246.15   17.41
   8  -2   3  239.47   17.29
  -9   2  -3    2.66    4.98
  -9   2  -3    0.85    6.15
   9  -2   3    7.59    6.74
   9  -2   3    5.65    2.65
   9  -2   3    5.66    6.31
 -10   2  -3   29.24    7.85
 -10   2  -3   37.70   11.47
  10  -2   3   32.62   10.24
  10  -2   3   33.18    7.86
  11  -2   3    5.03   11.30
  11   1  -3    3.35    7.90
  10   1  -3   51.18   10.19
 -10  -1   3   55.60   10.06
 -10  -1   3   53.08   10.52
   9   1  -3    5.59    5.14
  -9  -1   3    2.52    5.79
  -9  -1   3    4.43    3.91
  -9  -1   3   -8.43    5.01
   8   1  -3  262.87   17.01
   8   1  -3  252.76   13.85
  -8  -1   3  265.99   14.50
  -8  -1   3  241.49   16.78
  -8  -1   3  267.64   16.77
   7   1  -3  264.67   12.58
   7   1  -3  234.66   11.27
   7   1  -3  250.06   12.34
   7   1  -3  215.10   14.87
  -7  -1   3  252.97   15.50
  -7  -1   3  244.50   11.60
  -7  -1   3  240.09   15.55
   6   1  -3  596.53   28.64
   6   1  -3  596.15   26.11
   6   1  -3  559.57   25.97
   6   1  -3  590.10   25.23
   6   1  -3  595.16   25.75
   6   1  -3  566.87   31.09
   6   1  -3  604.59   25.08
  -6  -1   3  570.39   28.77
  -6  -1   3  569.28   26.38
  -6  -1   3  572.08   28.85
   5   1  -3  598.11   25.81
   5   1  -3  593.97   28.11
   5   1  -3  578.60   25.94
   5   1  -3  596.27   26.53
   5   1  -3  519.43   29.44
   5   1  -3  624.83   25.52
   5   1  -3  621.72   26.15
  -5  -1   3  605.43   27.92
  -5  -1   3  573.59   25.91
  -5  -1   3  573.89   28.29
  -5  -1   3  628.81   28.76
   4   1  -3 1672.48   71.63
   4   1  -3 1741.31   70.05
   4   1  -3 1713.41   70.01
   4   1  -3 1492.19   72.34
   4   1  -3 1721.89   69.69
   4   1  -3 1676.21   69.79
   4   1  -3 1727.61   69.90
   4   1  -3 1712.79   70.36
  -4  -1   3 1608.57   71.81
  -4  -1   3 1641.80   69.93
  -4  -1   3 1673.38   71.90
  -4  -1   3 1720.42   70.91
  -4  -1   3 1721.11   71.89
   3   1  -3 3313.04  138.72
   3   1  -3 3323.32  138.53
   3   1  -3 3393.18  137.51
   3   1  -3 3147.16  139.12
   3   1  -3 3451.61  137.49
   3   1  -3 3363.13  137.32
   3   1  -3 3450.75  137.61
  -3  -1   3 3241.88  137.35
  -3  -1   3 3439.69  137.08
  -3  -1   3 3334.81  136.98
  -3  -1   3 3424.53  138.89
  -3  -1   3 3450.97  138.97
  -3  -1   3 3115.18  139.18
   2   1  -3  216.20   10.20
   2   1  -3  208.75    9.70
   2   1  -3  203.11    9.82
   2   1  -3  207.36    9.87
  -2  -1   3  202.50    9.56
  -2  -1   3  211.20    9.38
  -2  -1   3  185.63    9.85
  -2  -1   3  201.89   10.16
   1   1  -3 1600.40   65.84
   1   1  -3 1571.45   65.72
   1   1  -3 1617.00   66.03
  -1  -1   3 1578.60   65.82
  -1  -1   3 1615.37   65.81
  -1  -1   3 1559.24   65.49
  -1  -1   3 1619.68   65.71
  -1  -1   3 1578.09   66.04
  -1  -1   3 1573.11   66.47
   0   1  -3   22.77    1.57
   0   1  -3   23.96    1.84
   0   1  -3   25.00    1.52
   0   1  -3   17.04    1.66
   0   1  -3   21.54    1.65
   0   1  -3   21.61    2.12
   0  -1   3   25.70    1.54
   0  -1   3   23.96    1.52
   0  -1   3   24.92    1.61
   0  -1   3   23.00    1.81
   0  -1   3   19.41    2.00
   0  -1   3   21.81    1.71
  -1   1  -3   13.45    1.31
  -1   1  -3   11.74    1.59
  -1   1  -3   12.94    2.92
  -1   1  -3   11.25    1.46
  -1   1  -3   13.68    1.37
   1  -1   3   11.85    2.51
   1  -1   3   13.01    1.36
   1  -1   3   10.90    1.47
  -2   1  -3  448.38   20.11
  -2   1  -3  414.58   22.06
  -2   1  -3  465.21   19.04
  -2   1  -3  442.21   20.13
  -2   1  -3  455.95   18.78
  -2   1  -3  443.87   19.31
   2  -1   3  445.71   19.39
   2  -1   3  422.47   21.91
  -3   1  -3   34.73    5.87
  -3   1  -3   24.94    3.56
  -3   1  -3   19.82    1.49
  -3   1  -3   21.69    1.50
   3  -1   3   24.75    2.90
   3  -1   3   18.89    2.26
   3  -1   3   19.95    1.95
   3  -1   3   20.10    2.04
   3  -1   3   24.02    2.36
   3  -1   3   19.44    4.55
   3  -1   3   12.66    5.24
  -4   1  -3  621.74   27.31
  -4   1  -3  632.65   27.95
  -4   1  -3  672.47   29.89
  -4   1  -3  622.15   27.68
   4  -1   3  634.76   27.78
   4  -1   3  632.10   27.64
   4  -1   3  649.27   27.38
   4  -1   3  613.59   27.11
   4  -1   3  652.19   27.30
   4  -1   3  576.19   31.89
   4  -1   3  636.45   27.75
  -5   1  -3  447.20   20.15
  -5   1  -3  445.81   22.30
  -5   1  -3  409.81   19.19
   5  -1   3  431.38   19.53
   5  -1   3  417.19   22.14
   5  -1   3  416.10   19.08
   5  -1   3  448.65   20.23
   5  -1   3  434.24   23.99
   5  -1   3  428.06   19.78
   5  -1   3  414.26   18.99
  -6   1  -3   11.11    3.04
  -6   1  -3   11.34    2.85
  -6   1  -3   16.53    4.88
   6  -1   3   18.28    4.70
   6  -1   3   24.39    2.78
   6  -1   3   13.87    2.72
   6  -1   3   11.93    3.02
   6  -1   3   19.92    2.48
   6  -1   3   15.17    2.66
   6  -1   3   15.93    3.60
  -7   1  -3  197.94   14.79
  -7   1  -3  217.75   12.46
   7  -1   3  213.12   14.75
   7  -1   3  200.71   10.45
   7  -1   3  195.95   11.00
   7  -1   3  218.57    9.98
  -8   1  -3   22.11    4.25
  -8   1  -3    5.10    5.62
   8  -1   3   19.73    5.13
  -9   1  -3   66.22    8.39
  -9   1  -3   70.34   15.33
 -10   1  -3   -0.29    6.32
  10  -1   3    6.68    8.91
 -11   1  -3   10.37    8.80
  11  -1   3    9.92    9.74
 -11   0   3   18.62    9.67
  10   0  -3   12.02    5.54
  10   0  -3    4.80    7.06
 -10   0   3   -5.39    6.40
 -10   0   3   -0.53    7.11
   9   0  -3   61.08    7.35
   9   0  -3   65.85   10.22
   9   0  -3   62.51    4.30
  -9   0   3   60.09    5.58
  -9   0   3   79.16   10.59
  -9   0   3   72.34    9.68
   8   0  -3   19.93    3.76
   8   0  -3   21.73    2.74
   8   0  -3   12.09    5.13
  -8   0   3   15.41    5.02
  -8   0   3   26.20    6.25
   7   0  -3  476.03   21.70
   7   0  -3  510.17   23.37
   7   0  -3  463.07   22.33
   7   0  -3  476.87   25.56
  -7   0   3  516.33   25.49
  -7   0   3  512.45   26.09
  -7   0   3  496.16   22.17
   6   0  -3  106.70    8.64
   6   0  -3  117.55    7.43
   6   0  -3  105.45    7.10
   6   0  -3  116.09    6.34
  -6   0   3  115.74    9.04
  -6   0   3  118.78    6.66
  -6   0   3  107.50   11.43
   5   0  -3  972.68   40.84
   5   0  -3  844.08   44.40
   5   0  -3  926.20   43.06
   5   0  -3  938.33   41.34
   5   0  -3 1000.16   41.50
   5   0  -3  958.37   39.67
   5   0  -3  999.42   40.90
   5   0  -3  973.11   40.71
  -5   0   3 1004.37   43.10
  -5   0   3  915.01   44.32
  -5   0   3  988.88   40.90
   4   0  -3 3172.97  138.71
   4   0  -3 3044.65  142.49
   4   0  -3 3115.02  139.27
   4   0  -3 3155.99  136.97
   4   0  -3 3364.75  136.46
   4   0  -3 3495.57  136.99
   4   0  -3 3352.67  136.45
   4   0  -3 3566.55  136.61
  -4   0   3 3229.74  137.99
  -4   0   3 3408.12  136.57
  -4   0   3 3496.00  138.27
  -4   0   3 3311.26  137.12
   3   0  -3   68.00    4.43
   3   0  -3   79.72    4.73
   3   0  -3   84.67    5.23
  -3   0   3   78.43    5.25
  -3   0   3   74.14    4.22
  -3   0   3   75.26    5.15
  -3   0   3   84.38    4.66
  -3   0   3   78.44    4.58
   2   0  -3 3345.19  140.15
   2   0  -3 3470.79  139.63
   2   0  -3 3415.16  139.62
   2   0  -3 3458.58  139.27
   2   0  -3 3395.49  140.13
  -2   0   3 3242.48  140.17
  -2   0   3 3361.64  139.65
  -2   0   3 3444.46  139.70
  -2   0   3 3455.21  138.81
   1   0  -3  105.95    5.78
  -1   0   3  102.96    5.31
  -1   0   3  110.18    5.24
  -1   0   3  103.43    5.29
  -1   0   3  105.68    5.16
  -1   0   3  109.34    5.25
   0   0  -3   19.40    1.56
   0   0  -3   20.37    2.51
   0   0  -3   19.09    1.27
   0   0  -3   21.48    1.70
   0   0  -3   20.18    1.40
   0   0  -3   19.18    1.63
   0   0  -3   16.73    1.48
   0   0   3   19.03    2.88
   0   0   3   21.08    1.60
   0   0   3   19.55    1.62
   0   0   3   22.18    1.64
   0   0   3   21.37    2.01
   0   0   3   20.05    1.54
  -1   0  -3 5134.75  225.90
   1   0   3 5568.13  225.81
   1   0   3 5712.08  226.12
  -2   0  -3  646.59   27.29
  -2   0  -3  672.44   27.72
  -2   0  -3  584.51   30.40
  -2   0  -3  683.56   28.50
  -2   0  -3  630.72   26.99
   2   0   3  645.01   27.00
   2   0   3  678.82   27.13
   2   0   3  647.45   27.24
   2   0   3  615.38   30.17
   2   0   3  619.11   27.54
  -3   0  -3  226.08   10.78
  -3   0  -3  220.31    9.98
  -3   0  -3  212.76   11.90
  -3   0  -3  233.12   10.80
  -3   0  -3  209.86   14.28
   3   0   3  224.49   10.62
   3   0   3  216.75    9.89
   3   0   3  229.64   10.40
   3   0   3  204.31   14.05
   3   0   3  221.59   10.02
   3   0   3  244.24   10.06
  -4   0  -3   77.33    8.77
  -4   0  -3   81.03    5.23
  -4   0  -3   77.34    4.22
  -4   0  -3   63.04    5.98
  -4   0  -3   74.50    5.17
   4   0   3   80.42    4.10
   4   0   3   91.10    5.83
   4   0   3   88.01    4.97
   4   0   3   75.87    9.81
   4   0   3   74.47    4.36
   4   0   3   72.74    6.01
   4   0   3   75.25    4.46
   4   0   3   74.44    4.34
  -5   0  -3  804.02   37.16
  -5   0  -3  713.33   40.82
  -5   0  -3  745.26   33.04
  -5   0  -3  768.21   34.35
  -5   0  -3  777.71   33.80
  -5   0  -3  784.54   34.97
   5   0   3  811.85   34.00
   5   0   3  777.66   33.65
   5   0   3  809.71   37.04
   5   0   3  845.81   32.85
   5   0   3  780.09   33.05
  -6   0  -3  139.36    7.33
  -6   0  -3  176.62   10.01
   6   0   3  156.09    8.33
   6   0   3  157.31   11.35
   6   0   3  143.04    7.81
  -7   0  -3   63.11    6.65
  -7   0  -3   49.13    8.26
   7   0   3   57.21    4.71
   7   0   3   48.16    7.58
  -8   0  -3  126.71   13.18
  -8   0  -3  116.21    9.81
   8   0   3  114.38    7.81
   8   0   3  120.49    8.19
   8   0   3  126.14    9.17
  -9   0  -3    5.05    5.49
   9   0   3   -4.31    6.73
 -10   0  -3   29.75    8.56
  10   0   3   24.94   11.07
 -11   0  -3   10.45    8.76
 -12   1   3   -2.80    9.81
  11  -1  -3    0.34    8.73
  11  -1  -3   -6.29    6.98
 -11   1   3   -0.59    7.86
 -11   1   3   -2.61    7.78
  10  -1  -3    7.74    6.70
  10  -1  -3    3.52    2.54
 -10   1   3   -5.60    6.28
   9  -1  -3    8.12    4.93
   9  -1  -3   -0.11    4.86
   9  -1  -3   -2.14    4.66
  -9   1   3    0.62    5.05
   8  -1  -3   17.11    5.42
   8  -1  -3   21.12    7.69
  -8   1   3   12.95    3.28
  -8   1   3   12.68    4.97
  -8   1   3   11.72    4.12
   7  -1  -3   -1.39    2.62
   7  -1  -3   -0.31    1.75
   7  -1  -3   -1.75    3.12
  -7   1   3    2.09    3.04
  -7   1   3    1.49    2.24
  -7   1   3    0.05    3.67
   6  -1  -3  816.67   36.70
   6  -1  -3  838.22   36.72
   6  -1  -3  858.66   36.62
   6  -1  -3  808.69   35.82
   6  -1  -3  810.29   38.54
  -6   1   3  794.98   38.24
   5  -1  -3    5.03    3.42
   5  -1  -3    7.13    2.36
   5  -1  -3    2.97    2.83
   5  -1  -3    9.47    1.77
   5  -1  -3    7.22    1.99
   5  -1  -3    2.45    2.22
   5  -1  -3    5.24    1.96
  -5   1   3    6.37    2.14
  -5   1   3    4.12    2.42
  -5   1   3    8.62    2.09
  -5   1   3    5.71    1.54
   4  -1  -3  376.45   18.63
   4  -1  -3  408.41   18.29
   4  -1  -3  414.17   17.17
   4  -1  -3  403.00   18.67
  -4   1   3  407.08   17.83
  -4   1   3  410.24   18.44
  -4   1   3  382.77   20.80
  -4   1   3  414.25   19.33
  -4   1   3  383.74   19.22
  -4   1   3  407.60   19.41
   3  -1  -3  897.84   39.87
   3  -1  -3  899.40   38.86
   3  -1  -3  935.04   41.55
   3  -1  -3  940.48   39.34
  -3   1   3  877.49   39.94
  -3   1   3  901.78   39.56
  -3   1   3  927.50   38.79
  -3   1   3  918.39   39.31
  -3   1   3  948.52   39.78
  -3   1   3  935.81   39.41
   2  -1  -3 3610.40  148.36
   2  -1  -3 3568.16  148.30
   2  -1  -3 3513.59  148.30
   2  -1  -3 3696.85  147.39
   2  -1  -3 3499.54  148.55
  -2   1   3 3867.11  149.20
  -2   1   3 3584.67  147.20
  -2   1   3 3506.40  148.41
   1  -1  -3  210.25    9.52
   1  -1  -3  215.58    9.48
   1  -1  -3  209.03    9.79
  -1   1   3  214.25    9.55
  -1   1   3  216.04    9.56
  -1   1   3  204.66    9.56
  -1   1   3  172.82   10.68
  -1   1   3  213.47    9.96
   0  -1  -3  276.50   13.02
   0  -1  -3  287.42   14.69
   0  -1  -3  309.16   13.86
   0  -1  -3  288.27   12.34
   0  -1  -3  296.32   12.48
   0  -1  -3  282.67   12.76
   0  -1  -3  280.64   12.80
   0   1   3  286.11   12.72
   0   1   3  290.18   13.02
   0   1   3  280.31   12.62
   0   1   3  304.83   13.63
   0   1   3  292.18   12.50
  -1  -1  -3 2581.79  104.71
  -1  -1  -3 2479.97  105.15
  -1  -1  -3 2541.54  107.71
  -1  -1  -3 2610.05  105.97
  -1  -1  -3 2515.78  105.74
  -1  -1  -3 2527.87  104.53
  -1  -1  -3 2322.13  107.55
  -1  -1  -3 2539.87  105.17
   1   1   3 2559.42  104.96
   1   1   3 2604.53  105.52
   1   1   3 2626.77  105.86
   1   1   3 2575.78  105.10
   1   1   3 2709.44  107.56
   1   1   3 2663.09  107.23
  -2  -1  -3    3.85    1.49
  -2  -1  -3    1.63    1.31
  -2  -1  -3    3.54    0.82
  -2  -1  -3    3.20    1.15
  -2  -1  -3    2.53    2.33
  -2  -1  -3    1.91    2.47
   2   1   3    1.67    0.48
   2   1   3    2.74    0.81
   2   1   3    2.63    1.22
   2   1   3    1.09    2.43
  -3  -1  -3  368.92   22.92
  -3  -1  -3  436.42   20.69
  -3  -1  -3  430.88   18.18
  -3  -1  -3  428.45   18.42
  -3  -1  -3  423.12   19.72
  -3  -1  -3  432.35   19.58
   3   1   3  435.08   18.25
   3   1   3  454.42   18.13
   3   1   3  443.35   23.04
   3   1   3  428.01   17.88
   3   1   3  427.46   19.91
   3   1   3  446.55   19.50
   3   1   3  422.79   17.86
  -4  -1  -3  959.12   41.01
  -4  -1  -3  902.62   47.86
  -4  -1  -3 1009.34   43.22
  -4  -1  -3 1004.64   41.48
   4   1   3  998.73   42.55
   4   1   3 1032.81   43.74
   4   1   3 1019.09   40.96
   4   1   3  976.80   44.32
   4   1   3  986.62   40.93
   4   1   3 1021.29   44.76
  -5  -1  -3   48.54    4.94
  -5  -1  -3   48.11    2.63
   5   1   3   50.73    4.16
   5   1   3   42.05    7.17
  -6  -1  -3  138.69    9.24
  -6  -1  -3  123.49   13.98
   6   1   3  134.71    6.82
   6   1   3  134.18   10.35
   6   1   3  139.06    8.05
  -7  -1  -3   79.07    7.83
  -7  -1  -3   89.00   10.93
   7   1   3   69.96    5.14
   7   1   3   72.97    5.87
   7   1   3   87.57   10.68
  -8  -1  -3  120.88   13.81
  -8  -1  -3   84.20    8.98
  -9  -1  -3   25.02   10.54
  -9  -1  -3   28.89    7.04
 -10  -1  -3    3.17   10.17
 -10  -1  -3    1.10    7.23
  10   1   3    5.92   16.04
 -12   2   3   17.66   10.55
 -11   2   3   20.78    8.71
  10  -2  -3   42.45    9.48
 -10   2   3   42.56    8.40
   9  -2  -3   23.56    7.14
   9  -2  -3   16.62    6.98
   9  -2  -3   13.12    6.12
  -9   2   3   14.69    5.87
  -9   2   3   14.69    5.97
  -9   2   3   17.30    4.40
   8  -2  -3   20.50    3.49
   8  -2  -3   17.30    5.68
   8  -2  -3   17.98    4.61
  -8   2   3   25.47    5.43
  -8   2   3   24.26    5.93
  -8   2   3   23.35    4.36
   7  -2  -3  464.15   25.90
   7  -2  -3  500.01   26.32
   7  -2  -3  513.59   23.58
  -7   2   3  483.20   25.95
  -7   2   3  515.49   24.01
  -7   2   3  544.67   25.87
   6  -2  -3  167.48    9.90
   6  -2  -3  171.37   11.73
   6  -2  -3  180.59   10.81
  -6   2   3  168.70    9.93
  -6   2   3  177.96    9.10
  -6   2   3  217.20   12.44
   5  -2  -3 1215.55   57.12
   5  -2  -3 1346.42   56.33
   5  -2  -3 1303.92   55.72
  -5   2   3 1281.47   55.79
  -5   2   3 1269.79   54.88
  -5   2   3 1339.83   56.83
  -5   2   3 1351.78   56.11
  -5   2   3 1307.53   56.90
   4  -2  -3   21.15    3.06
   4  -2  -3   30.09    4.08
   4  -2  -3   17.15    3.22
   4  -2  -3   30.06    3.10
  -4   2   3   18.45    3.15
  -4   2   3   16.42    2.79
  -4   2   3   22.37    3.14
  -4   2   3   19.09    3.16
  -4   2   3   21.51    3.67
   3  -2  -3 2809.73  112.88
   3  -2  -3 2658.33  109.87
   3  -2  -3 2665.35  108.28
   3  -2  -3 2610.70  109.75
  -3   2   3 2674.59  109.25
  -3   2   3 2630.04  110.03
  -3   2   3 2432.06  110.06
  -3   2   3 2580.14  109.46
  -3   2   3 2674.35  109.89
  -3   2   3 2668.38  108.58
   2  -2  -3  288.57   13.09
   2  -2  -3  272.79   12.48
   2  -2  -3  284.03   13.19
   2  -2  -3  283.53   12.35
  -2   2   3  260.57   13.06
  -2   2   3  281.41   12.46
  -2   2   3  272.68   13.14
  -2   2   3  274.21   13.11
  -2   2   3  272.36   12.30
  -2   2   3  268.61   12.68
   1  -2  -3  818.63   35.38
   1  -2  -3  815.20   34.79
   1  -2  -3  788.03   34.33
   1  -2  -3  798.28   34.41
   1  -2  -3  828.78   35.49
  -1   2   3  801.82   34.40
  -1   2   3  812.06   34.64
  -1   2   3  814.48   34.59
  -1   2   3  839.25   34.80
   0  -2  -3 4819.03  198.94
   0  -2  -3 4559.00  198.28
   0  -2  -3 4865.73  199.02
   0   2   3 5051.67  198.87
  -1  -2  -3   73.87    6.42
  -1  -2  -3   86.06    4.90
  -1  -2  -3   83.42    4.69
  -1  -2  -3   79.35    4.55
  -1  -2  -3   81.68    5.28
  -1  -2  -3   84.84    6.34
   1   2   3   92.15    6.36
   1   2   3   88.29    4.70
   1   2   3   85.15    4.32
   1   2   3   87.40    5.16
   1   2   3   78.06    4.14
   1   2   3   81.49    5.05
   1   2   3   78.52    5.93
  -2  -2  -3 1310.39   55.82
  -2  -2  -3 1311.55   54.81
  -2  -2  -3 1302.11   58.26
  -2  -2  -3 1205.61   58.81
  -2  -2  -3 1309.97   56.27
   2   2   3 1287.01   54.44
   2   2   3 1337.88   56.04
   2   2   3 1367.20   54.28
   2   2   3 1418.76   58.55
   2   2   3 1332.78   56.19
   2   2   3 1314.18   54.10
   2   2   3 1344.97   54.82
  -3  -2  -3   26.01    1.81
  -3  -2  -3   29.54    3.52
  -3  -2  -3   20.94    1.91
  -3  -2  -3   24.38    3.80
   3   2   3   21.26    5.29
   3   2   3   22.83    3.11
   3   2   3   25.04    3.94
  -4  -2  -3  450.69   20.87
   4   2   3  411.01   21.71
   4   2   3  423.14   21.36
   4   2   3  446.64   20.33
  -5  -2  -3   20.74    4.10
   5   2   3   11.84    2.92
  -6  -2  -3   -4.52    3.81
  -6  -2  -3   -9.47    7.28
  -6  -2  -3    4.11    3.00
  -6  -2  -3  -12.15   10.46
   6   2   3   -0.92    2.15
  -7  -2  -3  148.25   12.94
  -7  -2  -3  161.98   17.40
  -7  -2  -3  152.04   10.75
   7   2   3  125.05    6.91
   7   2   3  136.70   11.81
  -8  -2  -3    7.47    4.95
  -8  -2  -3    7.18    6.54
  -9  -2  -3    4.15    7.18
  -9  -2  -3    8.52    6.44
 -10  -2  -3   -1.86    7.98
 -10  -2  -3    5.97    9.65
  12  -3  -3   21.90    7.57
  12  -3  -3   29.37   10.15
 -12   3   3    4.18   10.06
  11  -3  -3   39.26   10.70
 -11   3   3   17.20    8.60
  10  -3  -3   22.51    4.80
 -10   3   3   27.99    7.15
 -10   3   3    1.15   10.10
   9  -3  -3   32.55    5.09
   9  -3  -3   19.09    7.94
   9  -3  -3   28.18    7.07
  -9   3   3   30.24    7.11
  -9   3   3   29.01    6.95
  -9   3   3   27.33    5.82
   8  -3  -3  114.96   11.20
   8  -3  -3  144.13   10.40
   8  -3  -3  147.73    9.21
  -8   3   3  129.53   11.12
  -8   3   3  130.33    8.64
  -8   3   3  132.41    8.82
  -8   3   3  157.97   11.44
  -8   3   3  133.45    9.88
   7  -3  -3   12.63    3.76
   7  -3  -3   11.61    4.46
   7  -3  -3    8.10    4.78
  -7   3   3    7.46    3.80
  -7   3   3   16.91    2.92
  -7   3   3   12.52    3.75
  -7   3   3    8.83    3.70
   6  -3  -3   46.00    5.35
   6  -3  -3   41.32    6.19
  -6   3   3   38.49    5.63
  -6   3   3   46.90    5.85
  -6   3   3   38.88    3.88
   5  -3  -3  102.30    7.01
   5  -3  -3  107.53    7.39
   5  -3  -3   83.89    7.42
   5  -3  -3   98.63    7.65
  -5   3   3   99.17    7.03
  -5   3   3   99.82    4.84
  -5   3   3   95.56    7.00
   4  -3  -3  521.12   23.66
   4  -3  -3  512.42   23.74
   4  -3  -3  503.07   24.09
   4  -3  -3  495.50   23.01
   4  -3  -3  493.70   22.38
  -4   3   3  510.28   23.97
  -4   3   3  507.65   23.76
  -4   3   3  494.31   23.20
  -4   3   3  512.13   23.81
   3  -3  -3   78.05    5.38
   3  -3  -3   78.27    6.04
   3  -3  -3   75.01    5.83
   3  -3  -3   73.92    5.45
  -3   3   3   74.70    4.56
  -3   3   3   82.84    5.71
  -3   3   3   69.75    5.67
  -3   3   3   82.47    4.92
  -3   3   3   77.87    5.05
  -3   3   3   70.81    5.45
   2  -3  -3 4893.33  196.08
   2  -3  -3 4593.65  194.71
   2  -3  -3 4817.68  195.65
   2  -3  -3 4652.32  196.54
   2  -3  -3 4753.37  195.63
   2  -3  -3 4755.36  196.34
  -2   3   3 4877.67  196.69
  -2   3   3 4784.15  196.38
  -2   3   3 4700.97  195.57
   1  -3  -3 1824.23   76.99
   1  -3  -3 1871.84   77.74
   1  -3  -3 1793.52   77.25
   1  -3  -3 1887.89   77.68
   1  -3  -3 1969.40   78.13
   1  -3  -3 1780.84   77.80
  -1   3   3 1820.69   77.58
  -1   3   3 1840.83   77.61
  -1   3   3 1865.16   77.54
  -1   3   3 1866.26   77.12
   0  -3  -3  858.58   36.27
   0  -3  -3  855.64   36.51
   0  -3  -3  868.83   36.19
   0  -3  -3  881.48   38.34
   0  -3  -3  871.05   38.45
   0   3   3  861.80   37.33
   0   3   3  957.94   38.47
   0   3   3  839.62   36.78
   0   3   3  839.31   37.67
  -1  -3  -3 1753.34   76.38
  -1  -3  -3 1756.58   73.72
  -1  -3  -3 1701.37   73.47
  -1  -3  -3 1780.26   75.83
   1   3   3 1695.51   73.39
   1   3   3 1800.91   74.65
   1   3   3 1745.98   74.45
   1   3   3 1715.36   73.30
   1   3   3 1790.64   75.53
   1   3   3 1768.68   73.11
   1   3   3 1948.80   75.90
   1   3   3 1701.62   73.77
   1   3   3 1843.25   72.78
  -2  -3  -3  125.95    7.19
  -2  -3  -3  148.87   10.00
  -2  -3  -3  135.89    8.14
   2   3   3  136.75    7.88
   2   3   3  146.00    6.65
   2   3   3  137.46    7.15
   2   3   3  132.90    6.54
   2   3   3  158.15   10.42
   2   3   3  141.46    8.27
   2   3   3  134.35    7.41
   2   3   3  164.78    6.48
  -3  -3  -3 1392.46   58.32
  -3  -3  -3 1395.95   60.25
  -3  -3  -3 1328.05   64.89
  -3  -3  -3 1397.56   57.97
   3   3   3 1426.83   60.17
   3   3   3 1435.10   60.31
   3   3   3 1337.59   60.16
   3   3   3 1417.50   57.46
   3   3   3 1388.48   57.58
   3   3   3 1535.47   63.97
  -4  -3  -3   73.71    9.48
  -4  -3  -3   70.22    5.62
   4   3   3   61.50    5.49
  -5  -3  -3  153.21    9.77
  -5  -3  -3  111.04   13.26
   5   3   3  146.82    9.03
  -6  -3  -3    2.98    4.27
  -6  -3  -3    9.36    3.89
  -6  -3  -3   10.16    8.52
  -6  -3  -3    3.04    7.77
   6   3   3   -1.92    4.02
   6   3   3   10.08    3.28
  -7  -3  -3   11.48    4.70
  -7  -3  -3    1.52    5.03
  -7  -3  -3    2.91    8.35
  -7  -3  -3   -3.23   10.45
   7   3   3   20.03    4.21
   7   3   3    5.29    5.11
  -8  -3  -3    6.75    7.25
  -8  -3  -3    5.43   11.62
  -8  -3  -3   12.00    5.65
  -9  -3  -3    2.90    8.38
  -9  -3  -3    0.06    6.63
   9   3   3    2.37    7.82
 -10  -3  -3    2.77    9.16
 -12   4   3   10.75    9.49
  11  -4  -3   12.55    6.29
 -11   4   3   12.36    7.86
 -11   4   3    0.13    8.49
  10  -4  -3   -2.49    5.66
  10  -4  -3    2.15    3.89
 -10   4   3   -0.54    6.64
 -10   4   3    3.65    6.34
   9  -4  -3   23.04    5.37
   9  -4  -3   24.64    5.62
   9  -4  -3   27.87    7.09
   9  -4  -3   32.24    7.89
  -9   4   3   23.19    6.21
  -9   4   3   25.19    5.17
  -9   4   3   22.59    7.04
  -9   4   3   15.84    5.50
   8  -4  -3   55.40    7.72
   8  -4  -3   71.26    9.07
   8  -4  -3   47.49    8.06
  -8   4   3   53.19    7.24
  -8   4   3   62.74    8.54
  -8   4   3   53.23    5.46
  -8   4   3   62.06    7.83
  -8   4   3   61.64    7.36
   7  -4  -3  232.56   15.28
   7  -4  -3  256.30   15.12
   7  -4  -3  233.52   15.54
  -7   4   3  254.30   16.36
  -7   4   3  257.81   15.54
  -7   4   3  242.51   14.70
  -7   4   3  254.92   14.83
   6  -4  -3   -2.13    2.68
   6  -4  -3   -0.61    3.96
   6  -4  -3   -0.50    2.89
  -6   4   3   -3.57    2.64
   5  -4  -3    1.20    2.51
   5  -4  -3    0.50    2.01
   5  -4  -3   -0.21    1.66
   5  -4  -3    3.99    3.44
  -5   4   3    4.55    2.32
   4  -4  -3  212.83   12.73
   4  -4  -3  205.25   13.72
   4  -4  -3  221.56   12.14
   4  -4  -3  206.19   10.79
   4  -4  -3  221.69   10.76
   4  -4  -3  202.96   11.82
  -4   4   3  197.96   12.04
  -4   4   3  213.22   10.43
  -4   4   3  210.12   11.10
  -4   4   3  231.36   13.12
   3  -4  -3 2523.11  103.71
   3  -4  -3 2537.44  102.57
   3  -4  -3 2390.84  101.65
   3  -4  -3 2526.37  103.50
   3  -4  -3 2357.67  102.85
  -3   4   3 2503.96  102.47
  -3   4   3 2343.54  103.09
  -3   4   3 2475.25  101.85
  -3   4   3 2493.91  102.78
   2  -4  -3 1251.72   52.36
   2  -4  -3 1191.27   51.72
   2  -4  -3 1187.96   49.67
  -2   4   3 1246.96   51.78
  -2   4   3 1245.09   52.41
  -2   4   3 1150.47   51.36
  -2   4   3 1162.16   51.61
  -2   4   3 1236.92   51.66
   1  -4  -3 2541.58  118.19
   1  -4  -3 2797.89  117.16
   1  -4  -3 3114.14  118.02
   1  -4  -3 2902.66  116.35
   1  -4  -3 2816.00  116.25
  -1   4   3 2654.37  115.79
  -1   4   3 2911.78  116.56
  -1   4   3 2836.67  117.24
  -1   4   3 2911.27  117.24
  -1   4   3 2585.67  119.92
   0  -4  -3  426.62   20.68
   0  -4  -3  500.38   23.07
   0  -4  -3  472.72   20.58
   0  -4  -3  482.17   20.43
   0  -4  -3  475.06   22.41
   0   4   3  475.37   21.17
   0   4   3  471.40   19.96
   0   4   3  475.95   22.28
   0   4   3  475.03   20.25
   0   4   3  491.92   21.67
   0   4   3  494.91   22.14
  -1  -4  -3  895.17   40.36
  -1  -4  -3  981.90   40.24
  -1  -4  -3  920.22   42.59
   1   4   3  904.50   40.42
   1   4   3  947.50   40.18
   1   4   3  936.67   39.98
   1   4   3  927.02   41.53
   1   4   3 1068.45   42.83
   1   4   3  932.94   41.64
   1   4   3  934.43   40.20
  -2  -4  -3 1851.64   77.91
  -2  -4  -3 1858.98   78.04
   2   4   3 1864.37   78.78
   2   4   3 1836.17   77.09
   2   4   3 1855.83   76.49
   2   4   3 1819.54   77.67
   2   4   3 1886.86   77.42
   2   4   3 1815.93   77.05
  -3  -4  -3  741.72   32.64
   3   4   3  671.83   30.16
   3   4   3  732.12   31.60
   3   4   3  693.94   29.28
   3   4   3  709.86   32.54
   3   4   3  708.95   32.12
  -4  -4  -3   16.99    7.52
  -4  -4  -3   17.72    4.23
  -4  -4  -3    2.42    4.82
   4   4   3   11.02    3.27
   4   4   3   10.69    3.25
  -5  -4  -3    8.45    3.56
  -5  -4  -3   22.23    8.25
  -5  -4  -3    6.39    4.40
   5   4   3   -0.97    3.22
   5   4   3    6.00    3.01
  -6  -4  -3  107.77    9.38
  -6  -4  -3   86.65   14.65
  -6  -4  -3  118.55   10.74
  -6  -4  -3  105.81   16.74
   6   4   3  109.83    8.37
   6   4   3   96.82    9.48
  -7  -4  -3    0.39    5.14
  -7  -4  -3   13.83   11.58
  -7  -4  -3   -1.93   10.32
  -7  -4  -3   17.15    5.75
  -8  -4  -3   14.06   10.32
  -8  -4  -3   16.44   13.79
  -8  -4  -3   15.00    6.27
   8   4   3   12.48    7.15
  -9  -4  -3   -5.47    9.18
  -9  -4  -3   10.06    7.76
   9   4   3    6.41    9.32
 -12   5   3   27.69   11.13
  11  -5  -3   -9.96    7.81
  11  -5  -3    0.03    5.05
 -11   5   3    6.26    7.60
 -11   5   3    3.12    7.48
  10  -5  -3   41.43    6.61
 -10   5   3   31.23    7.82
 -10   5   3   25.64    7.39
   9  -5  -3   24.78    5.88
   9  -5  -3   16.80    6.67
  -9   5   3   34.46    7.51
  -9   5   3   26.98    4.59
  -9   5   3   23.71    6.78
   8  -5  -3    9.09    5.03
   8  -5  -3    6.96    6.48
   8  -5  -3    8.79    7.16
   8  -5  -3   17.88    4.84
   8  -5  -3   12.86    4.86
  -8   5   3   28.00    6.04
  -8   5   3   11.73    5.30
  -8   5   3   15.95    3.79
   7  -5  -3  197.87   14.00
   7  -5  -3  215.85   14.82
  -7   5   3  215.69   11.88
  -7   5   3  205.07    9.37
  -7   5   3  204.34   13.45
   6  -5  -3    5.19    3.30
   6  -5  -3    0.23    2.62
   6  -5  -3    2.90    3.07
   6  -5  -3    6.26    4.41
   6  -5  -3    5.92    2.78
  -6   5   3    8.57    3.49
   5  -5  -3  170.84   11.37
   5  -5  -3  175.86   12.26
   5  -5  -3  179.46    9.88
   5  -5  -3  176.51   11.16
   5  -5  -3  191.28   11.50
  -5   5   3  177.30    9.32
  -5   5   3  167.21   12.19
   4  -5  -3   38.93    6.05
   4  -5  -3   39.12    3.93
   4  -5  -3   39.48    5.34
   4  -5  -3   35.91    3.61
   4  -5  -3   33.23    5.63
   4  -5  -3   34.25    4.77
  -4   5   3   41.50    4.27
  -4   5   3   39.34    5.52
  -4   5   3   37.59    4.20
  -4   5   3   34.28    4.89
   3  -5  -3  128.18    9.71
   3  -5  -3  137.66    6.77
   3  -5  -3  139.27    8.27
   3  -5  -3  155.57    8.69
  -3   5   3  159.83    8.70
  -3   5   3  130.39    8.49
  -3   5   3  131.12    9.10
   2  -5  -3 1482.17   63.05
   2  -5  -3 1434.56   61.06
  -2   5   3 1464.16   63.38
  -2   5   3 1474.24   62.67
  -2   5   3 1385.84   62.80
  -2   5   3 1492.88   62.15
  -2   5   3 1455.13   62.99
  -2   5   3 1465.31   63.81
   1  -5  -3   21.12    3.94
   1  -5  -3   30.28    4.32
   1  -5  -3   24.59    3.76
   1  -5  -3   24.37    4.05
   1  -5  -3   19.30    2.85
  -1   5   3   21.32    2.96
  -1   5   3   17.46    3.32
  -1   5   3   23.75    5.37
   0  -5  -3 1609.26   67.54
   0  -5  -3 1634.06   69.19
   0  -5  -3 1600.05   67.44
   0   5   3 1715.69   68.62
   0   5   3 1602.20   66.90
   0   5   3 1651.74   69.09
   0   5   3 1609.56   69.93
   0   5   3 1565.17   69.03
   0   5   3 1649.56   67.58
  -1  -5  -3  891.10   40.23
   1   5   3  850.82   36.85
   1   5   3  872.64   37.20
   1   5   3  844.72   37.97
   1   5   3  887.22   35.83
   1   5   3  878.89   37.48
   1   5   3  859.84   39.08
   1   5   3  823.95   37.53
  -2  -5  -3  948.26   44.03
  -2  -5  -3 1011.55   47.36
  -2  -5  -3 1041.10   44.35
  -2  -5  -3  983.84   45.44
   2   5   3  996.92   45.26
   2   5   3 1029.70   45.71
   2   5   3 1072.87   43.92
   2   5   3 1043.74   44.20
   2   5   3 1043.35   43.19
   2   5   3 1025.84   43.28
  -3  -5  -3   63.06    5.93
  -3  -5  -3   58.61    5.11
   3   5   3   63.26    4.07
   3   5   3   62.72    3.38
   3   5   3   58.07    4.08
   3   5   3   56.34    6.12
   3   5   3   63.56    6.32
  -4  -5  -3    1.22    4.82
  -4  -5  -3   -1.78    1.17
  -4  -5  -3    1.71    1.70
  -4  -5  -3    0.24    3.10
  -4  -5  -3   -5.21    5.58
   4   5   3   -0.20    2.77
   4   5   3   -0.90    1.88
  -5  -5  -3  204.69   13.44
  -5  -5  -3  177.21   12.21
  -5  -5  -3  161.37   18.15
   5   5   3  198.79   12.26
   5   5   3  192.43   12.29
   5   5   3  171.76    9.89
  -6  -5  -3   99.07   15.07
  -6  -5  -3   92.07   11.00
  -6  -5  -3   92.25    9.31
  -6  -5  -3   72.32   15.93
   6   5   3   91.53    9.24
  -7  -5  -3   11.67    6.76
  -7  -5  -3   46.65   13.92
  -7  -5  -3   26.49    6.61
  -7  -5  -3   15.32   13.55
  -8  -5  -3   -8.35   15.01
  -8  -5  -3    1.02   15.45
  -8  -5  -3    4.53    5.77
  -8  -5  -3    1.13    8.08
  -9  -5  -3    1.54    9.12
  -9  -5  -3    3.48    8.06
 -12   6   3   11.40   10.53
 -11   6   3   16.10    8.83
 -11   6   3   23.58    9.59
  10  -6  -3   -5.18    6.51
  10  -6  -3    9.83    5.82
 -10   6   3    3.02    6.88
 -10   6   3    0.20    4.10
 -10   6   3    1.78    5.98
 -10   6   3    0.03    5.81
   9  -6  -3   76.22    9.22
   9  -6  -3   55.22    9.44
  -9   6   3   63.13    6.90
  -9   6   3   57.27   10.41
  -9   6   3   61.88    9.47
  -9   6   3   55.52    8.85
   8  -6  -3    9.71    4.36
  -8   6   3   15.97    5.84
  -8   6   3   23.78    4.49
  -8   6   3   14.27    5.16
  -8   6   3    9.97    4.96
   7  -6  -3    1.50    4.12
   7  -6  -3    0.53    3.68
  -7   6   3    1.32    1.94
  -7   6   3    2.75    4.07
  -7   6   3    1.82    3.00
  -7   6   3   -4.81    2.88
   6  -6  -3  172.80   11.95
   6  -6  -3  158.05   11.62
  -6   6   3  179.05   11.13
  -6   6   3  171.59   12.07
  -6   6   3  178.66   10.42
  -6   6   3  194.27   12.78
  -6   6   3  155.50   10.42
   5  -6  -3   36.88    5.95
   5  -6  -3   47.22    6.08
   5  -6  -3   43.04    4.57
   5  -6  -3   50.66    7.48
  -5   6   3   48.87    4.84
  -5   6   3   46.76    5.48
  -5   6   3   45.30    4.41
   4  -6  -3   46.48    3.62
   4  -6  -3   49.78    6.45
   4  -6  -3   62.47    7.02
   4  -6  -3   54.14    5.21
  -4   6   3   46.11    4.07
  -4   6   3   51.20    5.79
  -4   6   3   45.99    5.25
   3  -6  -3  771.03   34.22
  -3   6   3  771.07   36.64
  -3   6   3  769.14   36.14
  -3   6   3  783.50   32.62
  -3   6   3  772.26   34.74
  -3   6   3  771.29   38.51
  -3   6   3  783.19   35.00
   2  -6  -3  321.51   14.38
   2  -6  -3  278.49   16.01
  -2   6   3  316.24   16.75
  -2   6   3  333.66   16.83
   1  -6  -3 1095.07   47.59
   1  -6  -3 1033.66   45.04
   1  -6  -3 1027.15   45.21
   1  -6  -3 1094.76   46.92
  -1   6   3 1020.28   46.62
  -1   6   3 1078.52   46.94
  -1   6   3 1081.70   47.23
  -1   6   3 1076.43   47.27
  -1   6   3  994.16   44.24
   0  -6  -3   15.31    2.05
   0  -6  -3   16.80    3.42
   0  -6  -3   11.49    3.75
   0  -6  -3   17.19    2.25
   0   6   3   14.66    1.60
   0   6   3   10.76    3.71
   0   6   3   14.75    3.37
   0   6   3   16.90    3.02
   0   6   3   15.80    3.77
  -1  -6  -3 1400.75   62.04
   1   6   3 1385.63   60.90
   1   6   3 1384.59   59.00
   1   6   3 1431.04   58.80
   1   6   3 1339.70   59.37
   1   6   3 1341.98   57.96
  -2  -6  -3   22.43    3.48
  -2  -6  -3   18.89    5.23
  -2  -6  -3   22.00    7.18
   2   6   3   22.92    1.91
   2   6   3   15.35    2.90
   2   6   3   22.32    3.61
   2   6   3   16.39    2.74
  -3  -6  -3    7.17    6.52
  -3  -6  -3    5.99    2.18
  -3  -6  -3    0.22    5.05
   3   6   3    1.03    3.94
   3   6   3    4.14    1.25
   3   6   3    6.09    1.91
   3   6   3    3.32    3.01
  -4  -6  -3   64.77    4.28
  -4  -6  -3   74.32    7.71
  -4  -6  -3   71.35   12.02
  -4  -6  -3   92.30   11.82
   4   6   3   76.90    7.49
   4   6   3   78.09    5.08
   4   6   3   66.65    4.63
   4   6   3   73.56    6.07
   4   6   3   60.00    6.19
  -5  -6  -3  154.21   11.67
  -5  -6  -3  115.05   15.56
   5   6   3  142.11    8.16
   5   6   3  149.58    8.88
  -6  -6  -3   18.17   11.01
  -6  -6  -3    5.15   11.83
  -6  -6  -3    9.57    6.46
  -7  -6  -3   -7.70   12.87
  -7  -6  -3    3.14    7.54
   7   6   3    9.15    6.22
  -8  -6  -3   20.59   18.11
 -12   7   3   -0.09   10.48
  11  -7  -3    4.50    6.74
  11  -7  -3    0.44    9.97
 -11   7   3  -11.17    9.13
 -11   7   3    8.46    8.25
 -11   7   3    6.28    6.30
  10  -7  -3  100.32   12.75
 -10   7   3   86.94   12.16
 -10   7   3   87.65   12.45
 -10   7   3   96.36    9.44
   9  -7  -3    0.85    5.50
   9  -7  -3    0.62    6.83
  -9   7   3   12.51    7.17
  -9   7   3   15.61    6.45
  -9   7   3    0.72    6.65
  -9   7   3   11.37    4.69
   8  -7  -3  129.69   11.88
   8  -7  -3  140.87    9.97
  -8   7   3  138.68   11.02
  -8   7   3  132.06   12.74
  -8   7   3  137.28   11.54
   7  -7  -3    6.75    5.05
   7  -7  -3   12.03    5.10
   7  -7  -3    9.63    4.93
  -7   7   3    7.70    5.53
  -7   7   3    6.18    2.65
  -7   7   3   11.77    3.87
   6  -7  -3  137.84   10.38
   6  -7  -3  136.26   10.79
   6  -7  -3  148.36   11.16
   6  -7  -3  135.33    8.83
  -6   7   3  164.36    9.94
  -6   7   3  131.56    8.56
  -6   7   3  138.01   11.50
  -6   7   3  108.39    9.85
   5  -7  -3   94.28    8.79
   5  -7  -3  110.07    8.99
   5  -7  -3   90.01    7.60
  -5   7   3  100.25    7.35
  -5   7   3   90.93    7.32
  -5   7   3  101.03    7.59
   4  -7  -3   -2.06    2.90
   4  -7  -3    1.24    2.60
   4  -7  -3    3.66    2.98
  -4   7   3    6.11    3.11
  -4   7   3    1.03    2.65
  -4   7   3    4.57    2.00
   3  -7  -3  532.02   23.84
   3  -7  -3  511.15   26.78
  -3   7   3  478.97   28.22
  -3   7   3  551.69   25.33
   2  -7  -3   79.54    7.71
   2  -7  -3   78.41    7.45
   2  -7  -3   82.85    4.77
  -2   7   3   91.54    7.75
  -2   7   3   90.06    8.97
  -2   7   3   76.67    6.24
   1  -7  -3   -2.57    2.72
   1  -7  -3   -1.39    1.81
   1  -7  -3   -1.56    2.37
  -1   7   3    1.01    2.14
  -1   7   3   -0.69    4.12
   0  -7  -3  565.30   27.30
   0  -7  -3  565.87   25.60
   0  -7  -3  559.91   24.67
   0  -7  -3  569.46   29.01
   0   7   3  562.74   23.97
   0   7   3  595.96   28.58
   0   7   3  569.34   26.56
   0   7   3  602.93   27.32
  -1  -7  -3    2.12    3.63
  -1  -7  -3   -0.85    2.67
  -1  -7  -3    0.59    3.96
   1   7   3    1.04    3.25
   1   7   3    2.71    2.09
   1   7   3    0.07    2.27
   1   7   3   -1.00    2.14
  -2  -7  -3  151.15   13.58
  -2  -7  -3  154.57   12.50
  -2  -7  -3  141.99    9.19
   2   7   3  145.88    9.22
   2   7   3  150.08    8.48
  -3  -7  -3  105.17   12.66
  -3  -7  -3   85.29   12.02
   3   7   3  110.99   10.06
   3   7   3   98.55    6.31
   3   7   3  100.04    8.68
   3   7   3   91.38    5.45
  -4  -7  -3  146.41   17.86
   4   7   3  229.02   11.55
   4   7   3  230.59    9.79
   4   7   3  195.38   12.83
  -5  -7  -3   17.19   10.77
   5   7   3    5.07    3.44
  -6  -7  -3   24.64   12.03
  -6  -7  -3   32.90   14.28
  -7  -7  -3   10.20   16.05
   7   7   3   20.24    7.45
  11  -8  -3   13.91    9.20
  11  -8  -3   21.50    9.56
  11  -8  -3   18.07   10.57
 -11   8   3    9.97   10.65
 -11   8   3   11.69    9.64
  10  -8  -3   15.76    7.97
  10  -8  -3    5.38    8.06
 -10   8   3   -1.93    7.11
 -10   8   3    5.64    8.72
 -10   8   3   11.71    5.74
   9  -8  -3  121.84   14.46
  -9   8   3  133.80   14.12
  -9   8   3  125.93   10.69
   8  -8  -3    0.10    4.83
   8  -8  -3   -5.05    4.96
   8  -8  -3   -2.75    5.68
   8  -8  -3    6.64    5.21
  -8   8   3   -2.64    5.10
  -8   8   3    1.95    4.45
  -8   8   3   -1.22    6.17
   7  -8  -3  250.22   15.91
   7  -8  -3  246.11   16.57
  -7   8   3  238.40   13.40
  -7   8   3  223.94   16.31
   6  -8  -3  188.32   13.05
   6  -8  -3  162.13   12.00
   6  -8  -3  160.38   12.56
  -6   8   3  165.95   10.81
  -6   8   3  165.67   11.51
   5  -8  -3  203.80   12.82
   5  -8  -3  207.28   14.33
   5  -8  -3  222.83   14.22
  -5   8   3  221.99   13.09
  -5   8   3  211.46   11.39
  -5   8   3  205.90   13.13
  -5   8   3  218.90   14.82
   4  -8  -3  198.08   12.84
   4  -8  -3  183.27   11.17
  -4   8   3  182.08   13.61
  -4   8   3  211.53   12.27
  -4   8   3  190.70   12.43
   3  -8  -3   70.96    7.35
   3  -8  -3   65.09    7.70
  -3   8   3   59.41    8.28
  -3   8   3   62.59    6.24
   2  -8  -3  187.39   12.45
   2  -8  -3  158.86   11.77
   2  -8  -3  174.87    8.17
   2  -8  -3  166.31   12.01
   2  -8  -3  174.47   10.48
   1  -8  -3   88.80   11.10
   1  -8  -3   74.93    7.33
   1  -8  -3   69.72    5.46
   1  -8  -3   74.21    8.24
  -1   8   3   72.94    6.64
   0  -8  -3   88.29   10.14
   0  -8  -3   94.57    7.96
   0  -8  -3   86.49    9.05
   0  -8  -3   78.18    4.94
   0   8   3   92.48    8.57
   0   8   3   77.12    6.84
   0   8   3   94.24    8.96
  -1  -8  -3   82.83    7.99
  -1  -8  -3  110.88   11.59
   1   8   3  101.62    7.77
   1   8   3  106.74    7.74
  -2  -8  -3    3.06    6.22
  -2  -8  -3   -6.76    4.99
   2   8   3    0.54    6.30
  -3  -8  -3   81.04    8.75
  -3  -8  -3  121.47   13.95
   3   8   3   94.49    7.42
   3   8   3   87.98   10.36
  -4  -8  -3   11.10   10.51
  -4  -8  -3   16.16    8.50
   4   8   3    5.40    5.02
   4   8   3   12.68    3.97
  -5  -8  -3   57.53   12.83
  -5  -8  -3   50.23   14.00
   5   8   3   33.82    8.73
  -6  -8  -3   -7.90   12.33
  -6  -8  -3   31.68   15.72
  -7  -8  -3    9.10   18.71
 -11   9   3   -1.64    9.13
 -11   9   3   -3.41    7.48
 -10   9   3   50.05   11.47
 -10   9   3   26.05    8.89
   9  -9  -3    7.80    7.83
   9  -9  -3    5.06    6.52
  -9   9   3    7.21    5.73
  -9   9   3    1.28    4.03
  -9   9   3   11.28    8.11
   8  -9  -3  130.89   13.12
  -8   9   3  184.80   15.88
  -8   9   3  157.93   13.48
  -8   9   3  168.74   12.47
   7  -9  -3    4.92    4.98
   7  -9  -3    6.80    5.59
   7  -9  -3   -1.28    4.85
  -7   9   3   10.56   11.36
  -7   9   3    4.39    3.97
  -7   9   3    8.66    3.95
   6  -9  -3  330.38   20.01
   6  -9  -3  322.46   20.76
   6  -9  -3  334.24   18.88
  -6   9   3  360.25   21.39
  -6   9   3  330.04   18.75
  -6   9   3  311.42   18.02
   5  -9  -3   -2.00    3.84
   5  -9  -3    0.16    4.35
   5  -9  -3    1.03    4.11
  -5   9   3    7.79    3.86
  -5   9   3   -0.61    4.57
  -5   9   3    1.00    2.60
   4  -9  -3   16.58    6.96
   4  -9  -3    9.32    4.22
   4  -9  -3   17.31    5.91
  -4   9   3    8.85    4.42
  -4   9   3    4.89    4.65
  -4   9   3    8.27    4.33
   3  -9  -3    0.50    1.88
   3  -9  -3   -2.87    4.13
   3  -9  -3    0.48    3.78
   3  -9  -3   -2.64    3.38
  -3   9   3   -0.84    3.10
  -3   9   3    1.07    3.77
   2  -9  -3   48.01    7.39
   2  -9  -3   40.97    7.20
   2  -9  -3   54.90    7.84
   2  -9  -3   49.05    5.89
   2  -9  -3   39.70    2.46
  -2   9   3   44.28    6.12
  -2   9   3   39.38    6.77
   1  -9  -3  251.12   16.33
   1  -9  -3  222.75   11.87
   1  -9  -3  228.89   20.14
  -1   9   3  213.29   13.65
  -1   9   3  221.42   15.90
  -1   9   3  234.66   15.55
  -1   9   3  236.49   14.63
   0  -9  -3   -1.71    3.71
   0  -9  -3   -0.42    1.48
   0  -9  -3    0.78    1.89
   0  -9  -3   -4.20    4.13
   0  -9  -3    0.31    5.18
   0   9   3    1.39    5.61
  -1  -9  -3   62.65    9.45
  -1  -9  -3   50.02    7.02
  -1  -9  -3   47.34    9.13
   1   9   3   59.31    7.04
  -2  -9  -3   55.88   11.30
  -2  -9  -3   28.86    6.15
  -2  -9  -3   54.34   10.66
   2   9   3   28.04    7.38
   2   9   3   40.72    5.64
  -3  -9  -3    4.76    8.46
  -3  -9  -3    8.10    7.30
  -4  -9  -3   35.36   11.73
  -4  -9  -3   35.86   13.79
   4   9   3   29.64    7.46
  -5  -9  -3    8.95   14.74
  -5  -9  -3   20.23   12.08
   5   9   3   10.40    7.20
  -6  -9  -3   26.14   18.86
 -10  10   3    9.96    9.31
   9 -10  -3   39.16    9.19
  -9  10   3   36.17    9.69
   8 -10  -3   13.12    7.40
   8 -10  -3   13.19    6.83
  -8  10   3   15.50    6.98
  -8  10   3    7.22    8.02
  -8  10   3   13.53    5.74
   7 -10  -3  154.51   13.79
   7 -10  -3  148.55   13.89
   7 -10  -3  150.89   12.51
  -7  10   3  150.20   14.79
  -7  10   3  158.68   11.73
  -7  10   3  151.37   12.45
   6 -10  -3   25.53    6.17
   6 -10  -3   26.23    7.26
   6 -10  -3   28.99    6.76
  -6  10   3   43.80    7.40
  -6  10   3   40.96    6.92
   5 -10  -3  104.25    8.89
   5 -10  -3  134.51   11.17
  -5  10   3  119.99   10.77
  -5  10   3  137.65   13.00
  -5  10   3  122.62   10.68
   4 -10  -3   24.43    6.44
   4 -10  -3   17.34    5.55
  -4  10   3   13.59    5.39
  -4  10   3   12.87    5.78
  -4  10   3   16.45    5.45
   3 -10  -3  147.95   12.96
   3 -10  -3  150.25   10.73
   3 -10  -3  133.16    7.36
   3 -10  -3  161.94   13.08
  -3  10   3  157.56   12.96
   2 -10  -3   10.45    6.04
   2 -10  -3    9.76    3.88
   2 -10  -3   15.46    5.62
   2 -10  -3   13.81    7.25
  -2  10   3   15.88    5.55
  -2  10   3    3.90    4.76
   1 -10  -3   95.91    9.62
   1 -10  -3   82.38   11.65
   1 -10  -3   77.41    6.10
   1 -10  -3   80.01    6.54
   0 -10  -3   72.53   10.43
   0 -10  -3   43.08    9.06
   0 -10  -3   68.00    8.66
   0  10   3   61.15    8.02
   0  10   3   62.05    9.84
   0  10   3   75.23    9.98
  -1 -10  -3   -7.05    6.47
  -1 -10  -3    6.94    5.31
  -1 -10  -3   -0.86    7.57
   1  10   3    5.35    4.02
  -2 -10  -3   14.72    8.87
  -2 -10  -3   10.67    5.41
  -2 -10  -3    8.31    8.78
   2  10   3   15.87    5.97
   2  10   3   15.28    6.78
   3  10   3    3.85    5.29
   3  10   3    2.79    6.54
  -4 -10  -3    8.05   10.64
  -4 -10  -3   29.24   15.64
   4  10   3    4.87    7.89
  -5 -10  -3   12.76   17.61
 -10  11   3    0.64   12.68
   9 -11  -3    7.35   10.11
  -9  11   3   -5.16    6.97
  -9  11   3   -6.03    9.98
   8 -11  -3   24.85    8.10
  -8  11   3   13.75    6.48
   7 -11  -3   49.51   10.11
   7 -11  -3   46.68    7.98
  -7  11   3   45.35    8.68
  -7  11   3   32.22    7.67
  -7  11   3   38.54   10.66
   6 -11  -3   76.42   10.47
   6 -11  -3   51.49   10.06
   6 -11  -3   52.86    7.79
  -6  11   3   64.86    9.43
  -6  11   3   61.47    9.21
  -6  11   3   74.01   11.46
   5 -11  -3    5.40    4.08
   5 -11  -3    2.65    5.21
   5 -11  -3    2.94    6.62
  -5  11   3  -14.10    5.38
   4 -11  -3  265.62   20.51
   4 -11  -3  287.55   19.96
   4 -11  -3  266.69   14.29
   4 -11  -3  298.21   17.77
  -4  11   3  300.34   18.13
  -4  11   3  311.47   19.29
   3 -11  -3   11.82    6.50
   3 -11  -3   11.54    6.32
   3 -11  -3   24.72    5.50
  -3  11   3   22.62    7.71
  -3  11   3   25.77    8.07
  -3  11   3   16.62    5.37
   2 -11  -3   61.26    9.52
   2 -11  -3   58.06    6.69
   2 -11  -3   47.53    9.89
   2 -11  -3   67.96   10.61
  -2  11   3   40.48    8.50
  -2  11   3   62.83    8.92
   1 -11  -3   15.65    6.86
   1 -11  -3   17.69    6.87
  -1  11   3   19.94    5.87
   0 -11  -3   48.31   10.34
   0 -11  -3   65.24   11.91
   0  11   3   54.30    9.86
   0  11   3   65.69    8.65
  -1 -11  -3   10.50    9.90
  -1 -11  -3   14.92    7.07
  -1 -11  -3    0.92    9.84
   1  11   3   24.16    5.88
  -2 -11  -3    3.20    9.53
   3  11   3   -7.18    7.31
  -4 -11  -3   -1.29   17.18
   9 -12  -3    6.36    9.67
  -9  12   3  -10.53   11.40
   8 -12  -3   30.77    8.81
   8 -12  -3   31.92    9.69
  -8  12   3   30.46   11.01
   7 -12  -3    4.53    7.78
   7 -12  -3   -0.84    7.29
  -7  12   3   15.77    7.03
  -7  12   3    9.19    9.93
   6 -12  -3    6.13    7.11
  -6  12   3    8.14    7.59
  -6  12   3    9.37    7.09
   5 -12  -3   68.67   11.04
   5 -12  -3   87.60   12.89
  -5  12   3   71.96    9.71
  -5  12   3   65.92   10.47
   4 -12  -3    8.30    7.35
   4 -12  -3   -3.09    7.98
   4 -12  -3    8.00    5.83
   4 -12  -3    9.72    7.83
  -4  12   3    3.71    6.72
  -4  12   3    6.59    7.12
   3 -12  -3   62.44    8.11
   3 -12  -3   47.55   10.29
   3 -12  -3   49.25   10.36
   3 -12  -3   75.79   12.59
  -3  12   3   73.47    9.64
  -3  12   3   59.04    9.76
   2 -12  -3    7.53    7.42
   2 -12  -3    8.14    7.55
   2 -12  -3    0.21    4.13
   2 -12  -3   -4.53    7.86
  -2  12   3    0.89    6.40
  -2  12   3    6.59    5.78
   1 -12  -3   90.08   13.31
  -1  12   3   94.45   11.51
   0 -12  -3   10.24    9.48
   0 -12  -3    1.55    8.96
   0  12   3   -3.78    7.01
   0  12   3    4.94    6.13
  -1 -12  -3    9.21   10.69
  -2 -12  -3    2.70   15.67
   2  12   3   -4.46    6.76
   8 -13  -3   24.28   10.41
   7 -13  -3   24.66   10.28
  -7  13   3    1.11    9.05
  -6  13   3   -5.20    8.48
  -6  13   3    4.42    8.09
   5 -13  -3   17.13    9.35
   5 -13  -3    2.20    8.10
   5 -13  -3   22.07    9.81
  -5  13   3   24.44   10.32
  -5  13   3   35.34   10.19
  -5  13   3   10.01    7.25
   4 -13  -3   16.12    9.15
   4 -13  -3   15.75    9.83
   4 -13  -3    9.34   10.19
  -4  13   3   21.11    8.63
   3 -13  -3    4.28    8.63
   3 -13  -3   14.17   17.02
  -3  13   3    4.64    7.90
  -3  13   3    7.02    7.34
  -3  13   3    4.39    6.90
   2 -13  -3   77.06   14.01
   2 -13  -3  100.07   15.27
   2 -13  -3   75.10    8.55
  -2  13   3   59.03   13.43
   1 -13  -3   15.43   10.84
  -1  13   3   32.54    8.48
  -1  13   3    6.50   13.32
   0 -13  -3    8.75   20.83
   5 -14  -3   12.25   11.44
   5 -14  -3    1.82    7.95
  -5  14   3   17.57   11.34
   4 -14  -3    1.90   10.21
   4 -14  -3    9.87    7.79
   3 -14  -3   34.07   11.87
   0 -14   4   13.78   11.91
  -1  14  -4   -6.62    7.66
   1 -14   4   -5.43   13.42
   1 -14   4   18.88   10.40
  -2  14  -4    9.42    8.60
   2 -14   4   24.51   11.77
   2 -14   4   17.28   12.69
   2 -14   4   10.12    9.50
   3 -14   4   47.50   10.95
   3 -14   4   36.39    9.91
   3 -14   4   25.64   11.10
   4 -14   4   25.35   11.80
   4 -14   4   55.23   11.59
   5 -14   4   17.85   11.63
   3  13  -4    9.03    8.39
  -3 -13   4   16.45   19.49
   1  13  -4    6.70    8.31
  -1 -13   4   21.82   11.48
   0  13  -4   12.19    8.27
   0 -13   4    8.20    9.16
   0 -13   4    5.10    9.65
   0 -13   4    7.36    9.29
  -1  13  -4    7.03    6.51
   1 -13   4   19.83    6.93
   1 -13   4   12.51   10.09
   1 -13   4   11.34    7.74
  -2  13  -4   88.00   11.51
   2 -13   4   61.70   12.66
   2 -13   4  105.48   13.25
   2 -13   4   86.03   10.75
   3 -13   4   22.43    8.14
  -4  13  -4   15.19    8.18
   4 -13   4   14.81    9.30
   4 -13   4   23.74   10.71
  -5  13  -4   43.04    9.03
  -5  13  -4   17.19    7.79
   5 -13   4   15.96   12.99
   5 -13   4   35.60   14.06
   5 -13   4   19.32    9.96
  -6  13  -4   27.84    9.05
  -6  13  -4   33.30   12.05
  -6  13  -4   56.72   10.10
   6 -13   4   27.73   11.87
   6 -13   4   34.04   10.50
  -7  13  -4   28.13   13.52
   7 -13   4   43.66   17.55
   7 -13   4   31.44   10.96
   7 -13   4   40.18   10.75
  -8  13  -4   -5.54   13.42
   8 -13   4   -1.97   10.23
  -4 -12   4  -14.21   16.36
  -3 -12   4   15.48   10.21
   2  12  -4   60.66    9.96
  -2 -12   4   40.09   12.49
   1  12  -4    6.08    6.84
   0  12  -4   10.57    7.55
   0 -12   4    9.17    7.89
   0 -12   4    0.39    6.80
   0 -12   4    0.73    6.87
  -1  12  -4   41.48    9.84
   1 -12   4   41.54   10.38
   1 -12   4   69.63   11.08
   1 -12   4   60.47    8.43
   1 -12   4   43.68   10.39
  -2  12  -4    4.36    5.26
   2 -12   4    9.27    6.01
   2 -12   4    0.77    6.51
   2 -12   4   10.79    6.75
   2 -12   4   10.03    8.31
  -3  12  -4   24.39    6.84
   3 -12   4   34.75    8.48
   3 -12   4   36.91    8.61
   3 -12   4   38.33    8.01
   4 -12   4   37.49    9.06
   4 -12   4   27.25    8.45
   4 -12   4   23.15    8.39
  -5  12  -4   30.49    7.25
  -5  12  -4   39.93   11.30
   5 -12   4   41.17    9.80
   5 -12   4   15.41    8.69
   5 -12   4   19.32    7.27
  -6  12  -4   16.28   12.98
  -6  12  -4   81.99   13.98
   6 -12   4   48.32   10.97
   6 -12   4   57.71    9.86
   6 -12   4   54.83   11.58
  -7  12  -4   33.71    9.21
   7 -12   4   20.76    9.00
  -8  12  -4   57.09   14.74
   8 -12   4   51.98   12.74
  -9  12  -4    5.72   14.81
  -9  12  -4   22.42   17.36
   5  11  -4   -1.89    9.91
  -5 -11   4   -6.94   10.36
  -5 -11   4    7.31   16.46
  -4 -11   4    3.23    8.78
   3  11  -4   61.86   13.92
  -3 -11   4   53.94   10.37
  -3 -11   4   57.88   13.19
   2  11  -4   13.39    6.37
  -2 -11   4   11.60    8.91
  -2 -11   4    2.56    7.21
  -2 -11   4   10.93    6.94
  -1 -11   4    6.10    6.60
  -1 -11   4   23.01    7.56
   0  11  -4    9.85    6.28
   0 -11   4   21.27    5.02
   0 -11   4    8.15    5.86
   0 -11   4    5.82    5.98
   0 -11   4    2.27    6.40
   1 -11   4   52.00    8.61
   1 -11   4   82.13    9.27
   1 -11   4   61.44   10.79
   1 -11   4   79.01    9.86
  -2  11  -4   39.55    9.03
   2 -11   4   18.00    6.13
   2 -11   4   38.09    8.52
   2 -11   4   26.39    4.48
   2 -11   4   30.98    3.36
   2 -11   4   29.44    8.07
  -3  11  -4    5.39    3.72
  -3  11  -4    0.71    4.54
   3 -11   4   -0.29    2.88
   3 -11   4    5.31    5.89
   3 -11   4   -5.43    5.04
  -4  11  -4   35.43    8.37
  -4  11  -4   41.73    7.15
  -4  11  -4   43.95   10.53
   4 -11   4   58.89   12.13
   4 -11   4   56.05   10.29
   4 -11   4   35.17    6.54
  -5  11  -4   52.03    8.24
  -5  11  -4   38.70    6.84
   5 -11   4   28.31    7.59
   5 -11   4   25.36    6.89
   5 -11   4   58.86   10.57
  -6  11  -4   60.03    8.61
  -6  11  -4   65.65   10.06
  -6  11  -4   72.15   12.40
   6 -11   4   63.30   10.85
   6 -11   4   49.93    9.07
   6 -11   4   67.04   10.45
   6 -11   4   57.79   10.39
  -7  11  -4   70.34   13.03
  -7  11  -4   65.02   11.15
  -7  11  -4   71.95    9.92
   7 -11   4   65.52   10.12
   7 -11   4   43.28   10.19
  -8  11  -4   15.83   10.00
  -8  11  -4   16.73    8.57
   8 -11   4    8.01    8.48
   8 -11   4   10.24    9.12
  -9  11  -4   20.21    8.44
  -9  11  -4   25.93   12.96
  -6 -10   4   12.75   12.06
  -6 -10   4   -2.47   14.66
  -5 -10   4   22.95    9.59
   4  10  -4   70.21   10.20
  -4 -10   4   58.99   10.89
  -4 -10   4   74.78   13.85
  -3 -10   4  141.52   16.59
   2  10  -4    1.20    4.59
   2  10  -4    8.15    4.91
  -2 -10   4    5.01    5.79
  -2 -10   4   -1.82    6.07
  -1 -10   4   43.07    7.64
  -1 -10   4   39.75    7.56
  -1 -10   4   37.84    3.84
   0  10  -4  192.85   12.48
   0  10  -4  198.27   16.23
   0 -10   4  194.10   13.89
   0 -10   4  173.80   14.14
   0 -10   4  182.43   12.17
  -1  10  -4    4.67    3.24
   1 -10   4    7.58    4.20
   1 -10   4    5.93    2.53
   1 -10   4    0.97    3.98
   1 -10   4    3.94    1.88
   1 -10   4    1.22    5.09
  -2  10  -4   -2.79    3.61
   2 -10   4    2.69    5.24
   2 -10   4    2.84    3.98
   2 -10   4   -0.69    4.36
   2 -10   4    0.84    2.01
   3 -10   4  115.54    7.60
   3 -10   4  117.09   10.96
   3 -10   4  109.31    8.97
   3 -10   4  115.55   10.89
   3 -10   4  118.44   11.41
  -4  10  -4   -0.94    3.65
   4 -10   4   -0.59    4.91
   4 -10   4   -1.82    4.06
   4 -10   4    1.66    4.99
  -5  10  -4  118.45   12.26
  -5  10  -4  123.94    9.99
   5 -10   4   90.92    9.90
   5 -10   4   88.72   12.50
   5 -10   4   97.81   11.50
  -6  10  -4   36.28    6.98
  -6  10  -4   44.74    9.96
   6 -10   4   33.06    7.69
   6 -10   4   39.23    8.23
   6 -10   4   31.37    7.88
  -7  10  -4   80.51   13.01
  -7  10  -4   73.21    8.91
   7 -10   4   76.43   11.03
  -8  10  -4   22.50    7.32
  -8  10  -4   33.90   16.06
   8 -10   4   34.75   10.57
   8 -10   4   33.35   10.68
  -9  10  -4   14.15   11.97
  -9  10  -4   25.39    8.26
   9 -10   4    8.27    9.16
 -10  10  -4   16.10    8.18
  -7  -9   4  -18.29   15.35
  -6  -9   4   10.40    6.74
  -6  -9   4    4.82   19.90
  -6  -9   4   11.03    9.82
   5   9  -4   29.37    5.07
  -5  -9   4   26.23    6.74
  -5  -9   4   22.17    8.40
   4   9  -4  260.97   14.32
  -4  -9   4  256.94   19.15
  -3  -9   4    3.63    4.99
  -3  -9   4   11.70    5.57
   2   9  -4  138.36    9.45
   2   9  -4  148.57   17.60
  -2  -9   4  143.41   11.61
  -2  -9   4  125.10   12.18
   1   9  -4  184.66   10.92
   1   9  -4  165.53   11.36
   1   9  -4  169.68   12.74
  -1  -9   4  156.50    8.47
  -1  -9   4  159.69    9.87
  -1  -9   4  179.82   13.31
  -1  -9   4  170.31   12.25
  -1  -9   4  164.30   11.99
   0   9  -4  314.84   19.56
   0   9  -4  326.89   18.43
   0   9  -4  339.58   17.92
   0  -9   4  380.19   18.90
   0  -9   4  318.95   19.91
   0  -9   4  334.17   17.86
   1  -9   4  273.45   12.59
   1  -9   4  279.89   17.56
   1  -9   4  285.24   17.64
   1  -9   4  274.12   16.08
  -2   9  -4   30.59    6.31
  -2   9  -4   39.15    6.03
   2  -9   4   19.04    4.92
   2  -9   4   34.33    6.84
   2  -9   4   27.87    6.20
   2  -9   4   38.47    3.52
  -3   9  -4   46.08    6.67
  -3   9  -4   73.11    9.91
  -3   9  -4   63.75    5.95
   3  -9   4   52.02    5.48
   3  -9   4   62.97    8.81
   3  -9   4   66.62    8.21
  -4   9  -4    1.04    3.43
  -4   9  -4    3.69    3.30
  -4   9  -4   -3.25    4.52
   4  -9   4    5.01    4.89
   4  -9   4   -3.14    4.18
   4  -9   4    3.24    3.95
  -5   9  -4    6.83    4.39
  -5   9  -4    6.85    4.26
  -5   9  -4    8.51    5.75
   5  -9   4   -3.69    4.08
   5  -9   4   12.98    5.44
  -6   9  -4  175.53   12.42
  -6   9  -4  143.45   13.33
  -6   9  -4  175.77   14.90
   6  -9   4  154.09   12.64
   6  -9   4  179.74   14.78
   6  -9   4  141.71   14.28
  -7   9  -4   15.63    7.45
  -7   9  -4    9.23    5.79
  -7   9  -4    1.95    4.76
   7  -9   4    4.39    6.04
   7  -9   4    6.81    6.24
   7  -9   4   22.34    6.92
  -8   9  -4   31.70    8.09
  -8   9  -4   73.02   12.35
  -8   9  -4   41.14    7.14
   8  -9   4   25.86    8.09
  -9   9  -4   38.82    7.67
  -9   9  -4   38.51   11.98
  -9   9  -4   21.81    9.43
  -9   9  -4   46.85    7.73
   9  -9   4   23.88   10.03
   9  -9   4   41.69   11.10
 -10   9  -4   25.31   13.57
 -10   9  -4   28.10   15.44
  10  -9   4    8.96   11.30
  10  -9   4   15.98    9.33
  10  -9   4    0.36   10.18
  -8  -8   4   20.71   16.21
   7   8  -4    9.26    8.13
  -7  -8   4    0.83   10.41
  -6  -8   4   22.93   16.65
  -6  -8   4   10.07    6.17
  -6  -8   4   -0.73    7.83
   5   8  -4  169.47    9.24
   5   8  -4  181.20   10.11
  -5  -8   4  151.64   13.26
  -5  -8   4  171.35   11.74
  -5  -8   4  190.36   15.22
   4   8  -4   37.86    4.53
  -4  -8   4   42.23    7.76
  -4  -8   4   40.01    5.96
  -4  -8   4   13.63    7.75
   3   8  -4   35.82    4.44
  -3  -8   4   37.23    6.29
  -3  -8   4   37.04    6.18
   2   8  -4  171.03   10.12
   2   8  -4  184.96   12.00
  -2  -8   4  177.80   11.95
  -2  -8   4  158.52   11.59
  -2  -8   4  183.61   13.41
  -2  -8   4  181.41   12.75
   1   8  -4  525.61   24.39
   1   8  -4  516.91   24.60
  -1  -8   4  555.50   25.80
  -1  -8   4  520.82   26.13
  -1  -8   4  517.30   24.09
  -1  -8   4  494.65   26.70
  -1  -8   4  482.34   22.15
   0   8  -4   82.63    6.81
   0   8  -4   96.60    8.11
   0  -8   4   98.25    7.53
   0  -8   4   95.32    5.83
   0  -8   4   93.00    8.68
   0  -8   4   74.73    7.75
   0  -8   4   87.75    5.15
  -1   8  -4   32.57    6.47
  -1   8  -4   24.72    4.11
  -1   8  -4   29.22    6.44
   1  -8   4   30.02    5.84
   1  -8   4   30.73    5.37
   1  -8   4   36.24    6.33
  -2   8  -4  515.01   25.08
  -3   8  -4   14.95    4.48
  -3   8  -4   10.97    3.56
   3  -8   4   11.70    4.33
  -4   8  -4    3.27    4.99
  -4   8  -4    1.95    2.68
   4  -8   4   -2.17    3.30
   4  -8   4    0.61    3.80
   4  -8   4   -5.31    3.21
  -5   8  -4   35.09    5.80
  -5   8  -4   37.80    8.08
   5  -8   4   43.27    7.95
   5  -8   4   31.00    6.67
   5  -8   4   35.20    6.57
  -6   8  -4   97.08   12.52
  -6   8  -4   90.94    9.01
  -6   8  -4  106.49    8.90
   6  -8   4   91.30   10.53
   6  -8   4   84.44   11.59
   6  -8   4   84.04   10.50
  -7   8  -4   45.89    9.83
   7  -8   4   51.72    9.92
  -8   8  -4    2.76    7.87
  -8   8  -4   -1.14    4.47
   8  -8   4    5.15    6.41
  -9   8  -4   39.91    7.42
  -9   8  -4   35.60    9.71
  -9   8  -4   42.83   10.79
  -9   8  -4   49.39    7.20
   9  -8   4   49.20    9.93
 -10   8  -4    3.34    6.30
 -10   8  -4    8.61    7.70
 -10   8  -4   14.66   11.67
  10  -8   4   14.38    8.30
  10  -8   4    5.81   14.01
  -8  -7   4    9.36   11.86
  -7  -7   4   -4.13    5.21
  -7  -7   4    4.03    9.00
  -7  -7   4   -0.75   10.32
   6   7  -4   15.17    3.01
  -6  -7   4    8.62    7.96
  -6  -7   4   22.14   11.68
  -6  -7   4   22.86    6.11
   5   7  -4  113.74    6.92
   5   7  -4  109.43    7.81
   5   7  -4  102.52    6.85
  -5  -7   4  115.00    8.72
  -5  -7   4  134.26   11.63
  -5  -7   4  115.38   10.67
  -5  -7   4   94.31   12.97
   4   7  -4  112.09    7.82
   4   7  -4  104.31    5.91
  -4  -7   4   99.47    8.09
  -4  -7   4   97.82    7.80
  -4  -7   4  107.52   10.19
   3   7  -4   26.56    4.58
   3   7  -4   26.53    3.54
  -3  -7   4   34.78    6.47
  -3  -7   4   26.12    3.74
   2   7  -4  795.97   35.72
   2   7  -4  762.69   33.83
  -2  -7   4  720.07   32.57
  -2  -7   4  795.17   36.19
  -2  -7   4  799.07   36.00
  -2  -7   4  758.72   35.38
  -2  -7   4  784.53   32.84
  -2  -7   4  813.01   37.06
  -2  -7   4  711.25   32.92
   1   7  -4    4.69    3.11
   1   7  -4   -0.46    2.05
   1   7  -4    2.39    2.61
  -1  -7   4    5.44    3.58
  -1  -7   4    8.10    2.80
  -1  -7   4    3.79    2.49
  -1  -7   4    2.75    2.43
   0   7  -4  507.42   24.33
   0   7  -4  556.86   26.00
   0  -7   4  498.45   22.32
   0  -7   4  511.26   25.85
   0  -7   4  486.83   22.46
   0  -7   4  507.23   24.41
  -1   7  -4  166.52   11.44
  -1   7  -4  149.47   10.16
  -1   7  -4  158.81    9.60
   1  -7   4  168.02   13.47
   1  -7   4  145.60   10.73
   1  -7   4  162.93    7.83
  -2   7  -4  288.30   17.27
  -2   7  -4  299.03   15.62
  -2   7  -4  298.63   15.06
  -3   7  -4  118.99    7.93
  -3   7  -4  112.51    7.33
   3  -7   4   90.44    6.32
   3  -7   4  112.72    8.79
  -4   7  -4    2.19    2.85
   4  -7   4    3.50    3.83
  -5   7  -4  183.15   11.89
  -5   7  -4  178.79   11.52
  -5   7  -4  202.39   14.15
   5  -7   4  180.15   13.14
   5  -7   4  179.79   13.18
  -6   7  -4    8.81    3.76
  -6   7  -4    1.73    3.61
  -6   7  -4    9.43    5.55
   6  -7   4    9.07    5.01
   6  -7   4   -0.41    4.39
  -7   7  -4   46.52    5.94
  -7   7  -4   48.23    8.68
  -7   7  -4   46.34    6.48
  -7   7  -4   44.99    8.33
  -7   7  -4   38.69    5.33
   7  -7   4   53.02    9.17
   7  -7   4   41.78    8.03
   7  -7   4   37.44    7.04
  -8   7  -4  147.53   13.48
  -8   7  -4  127.37    9.62
  -8   7  -4  109.77   13.94
  -8   7  -4  116.39    8.84
  -8   7  -4  126.47    9.89
   8  -7   4  129.23   12.64
   8  -7   4  105.56   11.62
  -9   7  -4   14.70    8.93
  -9   7  -4    9.60    6.07
  -9   7  -4    8.85    7.03
  -9   7  -4    5.25    4.31
   9  -7   4    3.99    7.04
   9  -7   4  -10.57    5.79
   9  -7   4    7.76    9.06
 -10   7  -4    9.30   11.16
 -10   7  -4   35.12    8.43
  10  -7   4   34.47    8.81
  -9  -6   4   -3.56   13.09
  -9  -6   4   -4.71   15.09
   8   6  -4   12.02    5.50
  -8  -6   4   -2.93   10.67
   7   6  -4   34.52    6.41
   7   6  -4   32.41    4.01
  -7  -6   4   34.76    9.38
  -7  -6   4   30.32    7.03
   6   6  -4   67.50    4.69
  -6  -6   4   57.19    9.55
  -6  -6   4   59.07    8.45
  -6  -6   4   38.47   10.66
   5   6  -4   48.18    8.72
  -5  -6   4   60.56    7.23
  -5  -6   4   48.99    7.10
   4   6  -4    4.66    3.34
   4   6  -4    1.92    2.52
  -4  -6   4    2.81    2.94
  -4  -6   4   -0.59    4.42
  -4  -6   4    5.15    3.61
  -4  -6   4   -4.10    3.37
   3   6  -4  418.66   20.59
   3   6  -4  437.04   19.23
  -3  -6   4  404.28   22.14
  -3  -6   4  435.06   20.66
   2   6  -4    5.35    2.54
   2   6  -4    4.66    1.13
   2   6  -4    3.65    3.45
   2   6  -4    3.32    1.57
   2   6  -4    6.10    3.11
  -2  -6   4    4.86    3.16
  -2  -6   4    4.67    2.50
  -2  -6   4   -0.03    1.73
  -2  -6   4    4.59    1.70
  -2  -6   4    6.26    2.99
  -2  -6   4    2.63    1.17
   1   6  -4 1634.35   68.54
   1   6  -4 1604.28   67.95
   1   6  -4 1565.71   65.33
   1   6  -4 1598.35   66.56
  -1  -6   4 1514.86   65.54
  -1  -6   4 1576.21   67.93
  -1  -6   4 1532.60   67.93
  -1  -6   4 1596.58   68.98
  -1  -6   4 1666.03   67.34
  -1  -6   4 1544.66   65.74
  -1  -6   4 1524.29   66.99
   0   6  -4  263.12   13.25
   0  -6   4  251.82   12.84
   0  -6   4  267.60   12.00
   0  -6   4  283.41   16.46
   0  -6   4  269.99   14.72
  -1   6  -4 1612.06   72.48
  -1   6  -4 1713.46   71.67
  -1   6  -4 1684.65   73.39
   1  -6   4 1747.38   70.12
   1  -6   4 1675.04   73.05
  -2   6  -4  769.08   34.69
  -2   6  -4  748.69   35.50
  -2   6  -4  777.72   35.38
  -2   6  -4  749.18   33.00
   2  -6   4  713.22   32.29
   2  -6   4  766.94   36.31
  -3   6  -4 1184.70   50.67
  -3   6  -4 1090.86   50.12
  -3   6  -4 1167.72   50.88
   3  -6   4 1181.89   52.01
   3  -6   4 1163.02   52.56
  -4   6  -4  223.19   12.15
   4  -6   4  212.18   13.56
   4  -6   4  202.59   13.37
  -5   6  -4   -2.35    3.29
  -5   6  -4    2.07    3.01
  -5   6  -4   -0.76    2.89
   5  -6   4    0.13    3.43
   5  -6   4    0.35    4.36
   5  -6   4    0.19    3.14
  -6   6  -4  146.53   11.45
  -6   6  -4  141.58    8.74
  -6   6  -4  133.32   10.63
  -6   6  -4  137.10    9.11
  -6   6  -4  137.88   10.79
   6  -6   4  122.75   10.80
   6  -6   4  119.16   11.77
  -7   6  -4   -2.43    2.87
  -7   6  -4    2.17    3.34
  -7   6  -4    2.80    3.61
  -7   6  -4   -0.99    4.79
   7  -6   4   -0.17    4.53
   7  -6   4   17.44    6.18
   7  -6   4    0.69    4.92
   7  -6   4    2.55    4.47
  -8   6  -4    5.83    3.36
  -8   6  -4    9.99    4.47
  -8   6  -4    8.06    3.56
  -8   6  -4   11.46    7.37
  -8   6  -4   19.64    7.06
   8  -6   4   22.08   11.36
  -9   6  -4   32.67    9.44
  -9   6  -4   47.07    9.66
 -10   6  -4    6.74    9.76
  10  -6   4    9.28    6.39
  10  -6   4    4.08    8.59
 -10  -5   4   20.69   19.65
  -9  -5   4   28.46   13.79
   8   5  -4    4.13    5.62
  -8  -5   4   25.46   10.79
  -8  -5   4    6.64    6.38
   7   5  -4    8.48    2.34
   7   5  -4    1.34    4.36
  -7  -5   4    6.88    5.34
  -7  -5   4    5.52    6.98
   6   5  -4   71.64    6.69
   6   5  -4   59.36    6.26
  -6  -5   4   64.58    6.54
   5   5  -4   47.16    5.25
   5   5  -4   58.92    8.62
   5   5  -4   49.07    5.01
   5   5  -4   58.72    3.82
   5   5  -4   52.47    5.09
  -5  -5   4   61.84    9.01
  -5  -5   4   58.01    5.09
  -5  -5   4   68.89    8.13
  -5  -5   4   60.82    7.23
   4   5  -4  264.96   13.35
   4   5  -4  253.04   11.39
   4   5  -4  237.69   12.33
   4   5  -4  223.73   12.25
   4   5  -4  247.14   12.20
  -4  -5   4  256.77   14.63
  -4  -5   4  233.76   14.93
  -4  -5   4  236.85   12.40
  -4  -5   4  224.11   14.06
   3   5  -4    1.94    1.39
   3   5  -4   -1.02    1.92
   3   5  -4    3.56    1.27
   3   5  -4    2.99    2.43
   3   5  -4    1.81    1.23
  -3  -5   4    1.35    3.09
  -3  -5   4   -1.37    2.22
  -3  -5   4    3.85    2.68
   2   5  -4  444.24   22.81
   2   5  -4  500.08   22.50
   2   5  -4  499.47   20.51
   2   5  -4  493.34   20.96
  -2  -5   4  480.49   22.42
  -2  -5   4  433.59   21.06
  -2  -5   4  484.93   22.86
  -2  -5   4  453.47   20.21
  -2  -5   4  471.64   21.04
   1   5  -4    0.71    0.82
   1   5  -4   -0.03    1.16
   1   5  -4    2.36    2.01
  -1  -5   4    3.97    1.37
  -1  -5   4    0.73    1.65
  -1  -5   4    0.13    1.38
  -1  -5   4    2.79    2.00
  -1  -5   4    1.38    1.44
  -1  -5   4    3.10    1.11
   0   5  -4 1972.03   81.56
   0   5  -4 1958.27   80.51
   0   5  -4 1932.40   81.49
   0   5  -4 1968.42   79.95
   0   5  -4 1975.69   81.57
   0   5  -4 1731.91   78.92
   0  -5   4 1961.65   78.96
   0  -5   4 1833.56   80.60
   0  -5   4 1905.36   81.16
   0  -5   4 1873.71   79.62
   0  -5   4 1911.22   80.27
  -1   5  -4    8.15    2.77
   1  -5   4    4.00    2.06
   1  -5   4    6.24    1.34
   1  -5   4    7.48    2.43
  -2   5  -4 2440.20  100.16
  -2   5  -4 2246.89  102.90
  -2   5  -4 2386.35  102.81
  -2   5  -4 2586.00  102.58
  -2   5  -4 2353.52   99.14
   2  -5   4 2452.99  101.13
   2  -5   4 2491.93  101.46
   2  -5   4 2414.40  101.45
   2  -5   4 2350.24   99.46
   2  -5   4 2201.88   98.96
  -3   5  -4  407.20   19.36
   3  -5   4  396.33   20.35
   3  -5   4  404.79   19.78
   3  -5   4  396.45   20.04
  -4   5  -4  332.81   16.65
   4  -5   4  287.15   17.02
   4  -5   4  305.96   17.05
   4  -5   4  335.14   16.24
   4  -5   4  296.74   18.72
  -5   5  -4  451.77   23.00
  -5   5  -4  462.62   23.49
  -5   5  -4  439.60   20.78
   5  -5   4  438.92   23.00
   5  -5   4  445.36   21.46
  -6   5  -4   76.92    5.78
  -6   5  -4   78.39    6.15
  -6   5  -4   81.68    7.45
  -6   5  -4   90.68    9.81
   6  -5   4   67.19    6.21
   6  -5   4   69.20    8.98
   6  -5   4   92.84    8.56
   6  -5   4   73.43    7.87
  -7   5  -4  121.17    8.12
  -7   5  -4  119.82   10.75
  -7   5  -4  116.69   10.49
  -7   5  -4  103.32    6.97
  -7   5  -4  106.86    7.21
  -7   5  -4   98.69    8.16
   7  -5   4  111.95   10.03
   7  -5   4   95.33    9.48
   7  -5   4   94.18   13.40
   7  -5   4  111.14    9.42
  -8   5  -4   11.04    6.18
  -8   5  -4    9.01    3.33
  -8   5  -4    2.16    4.49
  -8   5  -4    9.88    5.31
   8  -5   4   14.65    6.36
   8  -5   4    9.85    5.69
  -9   5  -4   13.38    7.96
   9  -5   4   22.63    8.30
   9  -5   4   12.24    5.30
 -10   5  -4    2.42    6.20
  10  -5   4    5.36    5.57
 -10  -4   4    2.52    9.04
  -9  -4   4   24.08   12.46
  -9  -4   4   26.86    8.84
   8   4  -4    3.11    2.58
   8   4  -4    8.81    5.75
  -8  -4   4    0.74    8.52
  -8  -4   4    9.78    5.46
   7   4  -4   64.08    6.62
   7   4  -4   78.07    8.52
   7   4  -4   64.28    4.81
  -7  -4   4   59.31    8.81
   6   4  -4   24.65    4.83
   6   4  -4   18.05    3.99
  -6  -4   4   20.53    4.96
  -6  -4   4    9.20    4.93
   5   4  -4   23.94    4.93
   5   4  -4   29.54    3.27
   5   4  -4   26.03    3.52
   5   4  -4   26.60    2.76
   5   4  -4   24.62    2.53
  -5  -4   4   16.75    5.45
  -5  -4   4   20.41    4.78
  -5  -4   4   35.28    5.82
   4   4  -4   13.25    5.55
   4   4  -4   13.12    2.73
   4   4  -4    8.28    1.63
   4   4  -4    9.42    3.60
   4   4  -4   11.68    1.99
   4   4  -4   17.48    2.66
  -4  -4   4   14.32    3.49
  -4  -4   4   10.91    2.19
  -4  -4   4   16.60    4.68
  -4  -4   4   15.54    3.53
   3   4  -4  552.17   26.38
   3   4  -4  540.80   26.08
   3   4  -4  552.04   24.21
   3   4  -4  603.22   25.16
   3   4  -4  576.53   23.96
   3   4  -4  572.67   24.57
   3   4  -4  557.29   24.95
  -3  -4   4  558.80   24.72
  -3  -4   4  522.02   25.94
  -3  -4   4  522.26   25.16
   2   4  -4 1228.60   50.27
   2   4  -4 1169.73   49.98
   2   4  -4 1199.22   48.93
   2   4  -4 1108.85   51.66
   2   4  -4 1246.39   48.98
  -2  -4   4 1107.18   49.41
  -2  -4   4 1170.48   49.83
  -2  -4   4 1108.48   49.30
  -2  -4   4 1183.74   51.94
  -2  -4   4 1172.38   48.57
  -2  -4   4 1154.16   50.05
   1   4  -4  173.55    7.71
   1   4  -4  163.09    8.03
   1   4  -4  159.44    9.12
  -1  -4   4  158.41    8.88
  -1  -4   4  158.46    7.91
  -1  -4   4  162.98    9.02
  -1  -4   4  161.19    8.85
  -1  -4   4  160.85    7.72
  -1  -4   4  168.73    9.82
   0   4  -4 2210.78   94.49
   0   4  -4 2206.09   92.75
   0   4  -4 2258.93   93.26
   0   4  -4 2260.68   94.60
   0  -4   4 2201.35   93.48
   0  -4   4 2288.20   95.20
   0  -4   4 2155.19   93.90
   0  -4   4 2282.80   94.35
   0  -4   4 2271.73   92.67
   0  -4   4 2354.86   95.06
  -1   4  -4 2663.45  113.39
  -1   4  -4 2798.37  114.03
  -1   4  -4 2661.14  113.10
  -1   4  -4 2725.95  112.22
  -1   4  -4 2724.65  112.67
  -1   4  -4 2671.46  113.46
   1  -4   4 2732.20  113.74
   1  -4   4 2682.52  113.65
   1  -4   4 2763.29  111.96
   1  -4   4 2741.18  113.74
  -2   4  -4    6.92    1.47
  -2   4  -4    9.09    2.88
   2  -4   4   15.41    2.82
   2  -4   4    8.79    1.83
   2  -4   4   10.89    2.84
  -3   4  -4 1680.61   72.13
  -3   4  -4 1697.31   72.24
  -3   4  -4 1701.83   71.44
  -3   4  -4 1701.23   73.70
   3  -4   4 1737.01   72.91
   3  -4   4 1620.20   71.15
   3  -4   4 1636.75   72.20
   3  -4   4 1716.96   71.93
   3  -4   4 1775.28   72.90
  -4   4  -4  158.91    8.65
  -4   4  -4  157.02   10.22
  -4   4  -4  156.57   10.04
   4  -4   4  151.69   13.25
   4  -4   4  157.64    9.75
   4  -4   4  161.93   10.04
   4  -4   4  151.09    9.02
  -5   4  -4  960.06   41.46
  -5   4  -4  898.53   40.92
  -5   4  -4  932.71   43.49
  -5   4  -4  958.15   41.10
  -5   4  -4 1032.88   44.17
   5  -4   4  931.89   43.20
   5  -4   4  969.95   43.87
   5  -4   4  956.86   41.68
   5  -4   4  974.10   44.36
  -6   4  -4  113.67    9.36
  -6   4  -4  106.96    6.58
  -6   4  -4  105.74    6.75
  -6   4  -4  111.60    7.20
  -6   4  -4  111.28    9.43
   6  -4   4  104.08    8.88
   6  -4   4  109.98    7.19
   6  -4   4  104.65    9.80
  -7   4  -4  153.63    9.27
  -7   4  -4  122.83    8.48
  -7   4  -4  127.45   11.33
  -7   4  -4  123.70   11.02
  -7   4  -4  118.06    7.42
   7  -4   4  135.74   11.62
   7  -4   4  129.12    9.95
   7  -4   4  147.06   10.74
   7  -4   4  121.08    7.84
  -8   4  -4   11.98    4.17
  -8   4  -4   -1.04    5.36
  -8   4  -4    3.01    5.71
   8  -4   4    3.81    5.51
   8  -4   4    5.91    3.90
  -9   4  -4    0.27    6.35
 -10   4  -4    8.15    6.24
  10  -4   4    5.35    8.65
  11  -4   4    8.31    9.91
  11  -4   4   -2.33    7.20
 -10  -3   4   35.63    9.59
   9   3  -4   -0.63    5.86
   8   3  -4   81.09    8.55
   8   3  -4   81.05    7.86
  -8  -3   4   76.68   10.03
  -8  -3   4   76.66    5.04
   7   3  -4    0.28    2.91
   7   3  -4    3.28    3.98
   7   3  -4   -3.97    3.88
  -7  -3   4   -5.60    3.82
   6   3  -4  114.21    8.22
   6   3  -4  115.08    6.61
   6   3  -4  104.83   12.29
  -6  -3   4  121.03    9.39
  -6  -3   4  116.89    6.41
  -6  -3   4  122.99    9.70
   5   3  -4    7.08    1.83
   5   3  -4    5.13    4.12
   5   3  -4    2.48    2.54
   5   3  -4    5.70    1.46
   5   3  -4    6.13    3.53
   5   3  -4    3.81    3.29
   5   3  -4    4.85    1.71
  -5  -3   4    9.19    3.27
  -5  -3   4    5.14    2.89
  -5  -3   4    4.56    1.84
   4   3  -4   64.19    5.64
   4   3  -4   62.10    5.34
   4   3  -4   54.12    3.98
   4   3  -4   57.35    4.79
   4   3  -4   51.31    4.22
   4   3  -4   54.93    3.75
   4   3  -4   61.49    3.65
  -4  -3   4   56.38    3.96
  -4  -3   4   64.72    6.34
  -4  -3   4   50.42    5.33
  -4  -3   4   50.54    4.83
   3   3  -4 2782.86  117.50
   3   3  -4 2846.17  115.91
   3   3  -4 2861.51  116.14
   3   3  -4 2787.38  115.62
   3   3  -4 2590.03  115.70
   3   3  -4 2999.72  116.05
   3   3  -4 2807.58  116.82
   3   3  -4 2923.75  115.18
  -3  -3   4 2984.81  114.82
  -3  -3   4 2814.85  115.57
  -3  -3   4 2770.99  114.64
  -3  -3   4 2636.92  116.50
  -3  -3   4 2564.84  116.72
   2   3  -4    1.85    0.92
   2   3  -4    1.04    1.05
   2   3  -4    1.37    1.18
   2   3  -4    0.13    1.71
   2   3  -4    2.01    0.78
  -2  -3   4    0.87    1.06
  -2  -3   4    1.14    1.23
  -2  -3   4    1.88    0.89
  -2  -3   4   -0.06    1.13
  -2  -3   4    0.64    1.12
  -2  -3   4    2.37    1.56
  -2  -3   4    2.87    1.73
  -2  -3   4    0.73    1.29
   1   3  -4  596.68   25.78
   1   3  -4  583.02   25.63
   1   3  -4  594.12   24.82
   1   3  -4  603.53   24.71
  -1  -3   4  552.49   25.25
  -1  -3   4  561.86   24.88
  -1  -3   4  586.63   26.30
  -1  -3   4  596.92   25.79
  -1  -3   4  579.81   25.63
  -1  -3   4  578.67   25.52
  -1  -3   4  555.15   24.60
   0   3  -4 1068.52   44.95
   0   3  -4 1070.66   43.79
   0   3  -4 1051.64   44.14
   0   3  -4 1027.60   44.94
   0   3  -4 1097.06   44.05
   0  -3   4 1046.17   44.71
   0  -3   4 1097.38   43.74
   0  -3   4  997.42   43.68
   0  -3   4 1031.18   44.10
   0  -3   4 1049.17   45.14
   0  -3   4 1041.99   44.87
   0  -3   4  982.65   44.44
  -1   3  -4 2078.61   85.66
  -1   3  -4 2018.28   85.40
  -1   3  -4 2090.52   86.08
  -1   3  -4 2065.12   85.55
  -1   3  -4 2006.41   84.99
   1  -3   4 1976.06   84.68
   1  -3   4 2075.36   85.62
   1  -3   4 2056.04   85.83
   1  -3   4 2038.78   85.89
   1  -3   4 2075.11   85.90
   1  -3   4 2052.35   84.67
  -2   3  -4 2343.50   97.14
  -2   3  -4 2304.56   97.14
  -2   3  -4 2355.86   97.85
  -2   3  -4 2281.90   96.84
  -2   3  -4 2378.71   96.86
   2  -3   4 2326.43   97.60
   2  -3   4 2239.85   97.12
   2  -3   4 2403.88   97.76
  -3   3  -4  258.60   13.01
  -3   3  -4  264.31   12.72
  -3   3  -4  261.67   13.90
  -3   3  -4  280.49   13.90
  -3   3  -4  273.27   13.37
  -3   3  -4  255.21   11.76
   3  -3   4  277.67   13.75
   3  -3   4  254.74   12.96
   3  -3   4  272.79   13.83
  -4   3  -4 2526.29  105.87
  -4   3  -4 2515.37  106.49
  -4   3  -4 2563.02  106.28
  -4   3  -4 2634.79  106.49
  -4   3  -4 2582.91  108.09
   4  -3   4 2600.25  106.76
   4  -3   4 2568.46  107.81
   4  -3   4 2636.54  108.05
   4  -3   4 2442.67  106.97
  -5   3  -4   69.64    4.88
  -5   3  -4   63.72    4.42
  -5   3  -4   61.03    4.53
  -5   3  -4   63.17    4.64
   5  -3   4   57.42    5.01
   5  -3   4   57.07    5.81
   5  -3   4   81.21    6.52
   5  -3   4   59.33    4.75
  -6   3  -4  203.50   10.96
  -6   3  -4  192.69   10.28
  -6   3  -4  207.46   12.46
  -6   3  -4  199.40    9.37
   6  -3   4  178.24   13.44
   6  -3   4  223.52   12.31
   6  -3   4  198.59   12.38
   6  -3   4  215.39   10.76
  -7   3  -4   25.05    6.96
  -7   3  -4   28.39    5.73
  -7   3  -4   28.18    3.86
  -7   3  -4   26.55    4.48
   7  -3   4   28.95    4.78
   7  -3   4   19.23    3.40
   7  -3   4   34.54    6.05
  -8   3  -4   18.90    4.50
   8  -3   4   14.23    5.93
   9  -3   4   10.03    6.09
   9  -3   4   14.04    8.01
 -10   3  -4   -1.40    6.33
 -11   3  -4   -2.84    8.42
 -11  -2   4   35.30   10.93
 -10  -2   4    6.86    8.13
   9   2  -4   14.02    5.14
   8   2  -4   21.23    6.07
   8   2  -4   20.24    3.45
   8   2  -4   30.29    4.33
  -8  -2   4   26.75    6.70
   7   2  -4  320.16   14.98
   7   2  -4  297.72   17.76
   7   2  -4  303.32   16.67
   7   2  -4  302.88   15.17
   7   2  -4  308.80   14.83
   7   2  -4  314.90   14.42
  -7  -2   4  306.09   18.36
  -7  -2   4  296.89   17.89
   6   2  -4   38.45    3.73
   6   2  -4   37.98    3.79
   6   2  -4   37.70    6.00
   6   2  -4   36.56    3.11
   6   2  -4   40.17    4.16
   6   2  -4   35.95    4.20
  -6  -2   4   44.11    6.38
  -6  -2   4   36.73    5.92
   5   2  -4   88.68    6.65
   5   2  -4   92.46    5.69
   5   2  -4   94.76    9.00
   5   2  -4   96.68    6.28
   5   2  -4   92.27    5.39
   5   2  -4  108.39    5.76
   5   2  -4   89.12    7.11
   5   2  -4   97.63    5.90
  -5  -2   4   92.86    5.71
  -5  -2   4   91.67    7.12
  -5  -2   4  102.57    7.81
   4   2  -4  827.52   36.33
   4   2  -4  798.59   35.56
   4   2  -4  841.07   35.55
   4   2  -4  811.34   34.89
   4   2  -4  816.75   34.72
   4   2  -4  820.97   38.71
   4   2  -4  853.03   34.89
   4   2  -4  800.35   34.98
  -4  -2   4  808.90   35.72
  -4  -2   4  794.75   36.96
  -4  -2   4  813.02   34.63
   3   2  -4  969.10   39.99
   3   2  -4  960.14   39.60
   3   2  -4  972.48   40.71
   3   2  -4  917.54   39.98
   3   2  -4  862.30   40.41
   3   2  -4  945.83   40.48
   3   2  -4  938.20   39.86
  -3  -2   4  975.96   40.91
  -3  -2   4  959.09   39.75
  -3  -2   4  859.37   40.80
  -3  -2   4 1017.47   41.68
   2   2  -4  595.18   25.31
   2   2  -4  599.39   24.80
  -2  -2   4  551.04   25.51
  -2  -2   4  571.85   25.26
  -2  -2   4  554.26   24.77
  -2  -2   4  616.98   26.24
  -2  -2   4  606.27   25.64
  -2  -2   4  577.10   25.93
   1   2  -4  360.45   16.14
   1   2  -4  384.77   16.88
   1   2  -4  398.83   16.32
  -1  -2   4  368.00   16.88
  -1  -2   4  371.43   16.46
  -1  -2   4  353.22   16.09
  -1  -2   4  382.22   17.23
  -1  -2   4  376.98   16.61
  -1  -2   4  369.94   16.86
   0   2  -4 1333.94   56.01
   0   2  -4 1345.60   56.09
   0   2  -4 1335.26   55.36
   0   2  -4 1342.86   55.34
   0  -2   4 1383.64   55.32
   0  -2   4 1293.15   55.17
   0  -2   4 1333.10   56.17
   0  -2   4 1334.26   56.09
   0  -2   4 1236.46   55.97
   0  -2   4 1370.64   55.90
   0  -2   4 1349.07   55.33
  -1   2  -4  859.20   36.30
  -1   2  -4  834.18   36.49
  -1   2  -4  839.84   36.27
  -1   2  -4  874.68   35.02
  -1   2  -4  888.07   36.69
  -1   2  -4  845.24   35.89
   1  -2   4  849.04   36.45
   1  -2   4  756.41   37.47
   1  -2   4  868.62   36.49
   1  -2   4  877.31   35.86
   1  -2   4  849.92   36.56
  -2   2  -4  619.23   26.41
  -2   2  -4  580.75   25.65
  -2   2  -4  583.64   25.76
  -2   2  -4  628.49   26.38
  -2   2  -4  584.01   24.34
  -2   2  -4  585.33   25.51
   2  -2   4  580.45   26.11
   2  -2   4  604.46   26.25
   2  -2   4  595.56   25.91
   2  -2   4  586.36   25.33
   2  -2   4  541.90   28.17
  -3   2  -4  597.83   27.22
  -3   2  -4  590.47   25.85
  -3   2  -4  622.60   25.13
  -3   2  -4  576.74   25.63
  -3   2  -4  602.84   25.69
   3  -2   4  599.47   26.09
   3  -2   4  573.56   27.22
   3  -2   4  606.10   26.56
   3  -2   4  581.61   26.15
   3  -2   4  574.88   26.60
  -4   2  -4   43.52    5.31
  -4   2  -4   34.24    2.69
  -4   2  -4   37.95    2.83
  -4   2  -4   40.92    5.19
  -4   2  -4   33.43    3.23
  -4   2  -4   28.82    2.95
   4  -2   4   34.86    5.04
   4  -2   4   41.38    8.62
   4  -2   4   34.37    4.10
   4  -2   4   35.95    3.28
   4  -2   4   33.02    3.24
  -5   2  -4  598.13   26.27
  -5   2  -4  605.96   26.60
  -5   2  -4  598.20   29.33
   5  -2   4  614.03   26.68
   5  -2   4  588.80   27.36
   5  -2   4  618.79   26.50
   5  -2   4  606.46   27.40
   5  -2   4  543.98   26.27
  -6   2  -4   34.96    4.00
  -6   2  -4   35.31    6.33
  -6   2  -4   28.94    4.94
  -6   2  -4   40.36    4.77
   6  -2   4   47.70    7.13
   6  -2   4   38.04    4.82
   6  -2   4   39.26    3.91
   6  -2   4   39.03    5.21
  -7   2  -4  126.04   11.31
  -7   2  -4  121.25    9.30
  -7   2  -4  132.62    7.96
   7  -2   4  124.57   11.01
   7  -2   4  125.95    7.52
   7  -2   4  113.97    8.01
  -8   2  -4   27.20    6.01
  -8   2  -4   19.10    4.81
  -8   2  -4   39.25    7.99
   8  -2   4    4.82    6.32
   8  -2   4   34.07    6.25
   8  -2   4   27.79    5.85
  -9   2  -4   54.61    7.57
  -9   2  -4   54.91   10.06
   9  -2   4   55.46    4.86
   9  -2   4   74.37   11.45
 -10   2  -4   42.58   10.64
 -10   2  -4   33.88    7.86
  10  -2   4   25.20    8.51
  10  -2   4   25.97    8.60
 -11   2  -4   -5.49    9.02
  11   1  -4   33.84   10.90
 -11  -1   4   23.98    9.10
  10   1  -4    4.75    5.17
 -10  -1   4    7.75    6.62
 -10  -1   4   -0.75    6.64
   9   1  -4    2.65    4.36
   9   1  -4    7.72    6.08
  -9  -1   4    4.05    5.02
  -9  -1   4    7.85    3.16
   8   1  -4  248.84   14.60
   8   1  -4  263.80   13.94
   8   1  -4  268.22   16.81
  -8  -1   4  259.28   17.11
  -8  -1   4  252.26   16.81
   7   1  -4  176.49    8.51
   7   1  -4  169.76    9.49
   7   1  -4  154.50    8.00
   7   1  -4  172.66   11.93
   7   1  -4  152.98    9.25
  -7  -1   4  166.39   11.77
  -7  -1   4  166.40   10.28
  -7  -1   4  161.36   12.01
   6   1  -4  265.04   13.06
   6   1  -4  263.95   12.36
   6   1  -4  225.13   17.43
   6   1  -4  255.70   15.20
  -6  -1   4  269.67   15.19
  -6  -1   4  281.18   15.58
  -6  -1   4  268.60   13.28
  -6  -1   4  248.48   15.16
   5   1  -4  344.46   18.13
   5   1  -4  363.56   16.09
   5   1  -4  341.94   19.59
   5   1  -4  369.79   16.56
   5   1  -4  344.24   16.29
   5   1  -4  346.19   16.57
   5   1  -4  350.92   16.45
  -5  -1   4  335.93   18.24
  -5  -1   4  363.04   17.50
  -5  -1   4  372.10   18.79
  -5  -1   4  359.38   16.21
   4   1  -4 3994.69  161.86
   4   1  -4 3981.34  161.82
   4   1  -4 3800.89  163.35
   4   1  -4 3922.87  163.58
   4   1  -4 3605.75  163.89
   4   1  -4 3897.42  161.91
   4   1  -4 4026.84  162.00
   4   1  -4 3728.28  163.84
   4   1  -4 3848.00  161.68
  -4  -1   4 4326.08  162.21
  -4  -1   4 4044.54  163.91
  -4  -1   4 3937.21  161.73
  -4  -1   4 4016.38  162.15
   3   1  -4   65.70    3.79
   3   1  -4   58.94    4.19
   3   1  -4   60.16    4.49
   3   1  -4   66.29    4.88
   3   1  -4   58.57    4.89
   3   1  -4   62.11    3.89
   3   1  -4   59.19    3.81
   3   1  -4   48.70    4.63
  -3  -1   4   58.88    3.82
  -3  -1   4   59.94    3.72
  -3  -1   4   64.88    4.96
  -3  -1   4   59.69    4.04
   2   1  -4  540.06   24.90
   2   1  -4  570.76   23.42
  -2  -1   4  527.57   23.47
  -2  -1   4  524.89   24.10
  -2  -1   4  563.44   23.79
  -2  -1   4  535.10   24.34
  -2  -1   4  573.15   23.97
  -2  -1   4  548.12   24.38
   1   1  -4 3516.61  153.64
   1   1  -4 3700.31  154.34
   1   1  -4 3974.92  154.11
   1   1  -4 3812.53  154.36
  -1  -1   4 3699.40  153.93
  -1  -1   4 3834.40  154.27
   0   1  -4 6153.56  260.98
   0  -1   4 6561.75  260.88
  -1   1  -4   35.66    2.34
  -1   1  -4   36.39    4.95
  -1   1  -4   35.07    2.62
  -1   1  -4   34.93    2.46
  -1   1  -4   35.72    2.70
   1  -1   4   28.71    3.84
   1  -1   4   33.50    2.66
   1  -1   4   34.26    2.62
   1  -1   4   39.14    2.74
  -2   1  -4    0.77    0.75
  -2   1  -4    2.17    1.28
  -2   1  -4    1.82    1.01
  -2   1  -4    3.19    2.32
  -2   1  -4    1.42    0.56
  -2   1  -4    2.12    0.90
  -2   1  -4    4.97    1.29
   2  -1   4    1.41    1.04
   2  -1   4    6.63    3.06
   2  -1   4    0.54    0.87
  -3   1  -4  545.01   25.02
  -3   1  -4  530.95   22.58
  -3   1  -4  536.00   23.92
  -3   1  -4  527.22   28.03
  -3   1  -4  531.60   23.47
  -3   1  -4  522.07   23.55
  -3   1  -4  540.48   22.63
   3  -1   4  502.00   28.75
   3  -1   4  554.45   23.68
   3  -1   4  567.46   23.76
   3  -1   4  545.88   23.89
   3  -1   4  535.61   23.36
   3  -1   4  529.07   23.12
  -4   1  -4  903.45   40.21
  -4   1  -4  877.07   37.90
  -4   1  -4  749.67   42.87
  -4   1  -4  885.07   38.35
  -4   1  -4  922.77   37.87
   4  -1   4  896.60   37.54
   4  -1   4  898.91   37.96
   4  -1   4  893.23   38.04
   4  -1   4  881.92   37.42
  -5   1  -4   38.10    5.65
  -5   1  -4   28.69    4.13
  -5   1  -4   33.73    3.90
  -5   1  -4   30.87    3.58
  -5   1  -4   31.44    4.01
   5  -1   4   32.46    3.56
   5  -1   4   35.80    3.12
   5  -1   4   38.38    4.25
   5  -1   4   29.78    3.37
   5  -1   4   30.91    4.18
   5  -1   4   33.16    3.79
  -6   1  -4  429.23   20.25
  -6   1  -4  478.85   24.09
  -6   1  -4  451.22   20.91
   6  -1   4  452.70   19.27
   6  -1   4  404.25   20.98
   6  -1   4  418.17   20.93
   6  -1   4  429.35   19.84
   6  -1   4  424.19   19.97
   6  -1   4  431.73   20.62
   6  -1   4  418.66   23.50
  -7   1  -4    3.04    3.40
  -7   1  -4    5.64    4.46
   7  -1   4    0.92    2.33
   7  -1   4    2.01    3.09
   7  -1   4    3.25    4.82
   7  -1   4    3.06    1.73
  -8   1  -4   47.14    6.44
  -8   1  -4   51.11    6.34
  -8   1  -4   59.99   11.38
   8  -1   4   49.26    5.62
   8  -1   4   47.89    6.69
  -9   1  -4   48.33    7.33
 -10   1  -4   28.67    8.80
  10  -1   4   24.90    9.82
 -11   1  -4    3.56    8.36
  10   0  -4    4.24    7.43
 -10   0   4    6.64    7.07
   9   0  -4  185.22   14.43
   9   0  -4  241.84   13.24
   9   0  -4  205.48   15.74
  -9   0   4  193.79   12.88
   8   0  -4  366.08   16.86
   8   0  -4  337.73   18.75
   8   0  -4  341.26   20.83
  -8   0   4  381.42   22.50
  -8   0   4  343.73   17.13
  -8   0   4  414.73   21.55
   7   0  -4  154.26    9.39
   7   0  -4  167.35    8.40
   7   0  -4  115.42   10.79
  -7   0   4  156.44    8.68
  -7   0   4  152.81   11.05
   6   0  -4   97.16    6.49
   6   0  -4   84.87    6.08
   6   0  -4   96.77    6.32
   6   0  -4   87.62    4.31
   6   0  -4   98.30    6.81
   6   0  -4   95.39   11.54
   6   0  -4   90.08    7.67
  -6   0   4   89.88    7.56
  -6   0   4   87.82    5.82
   5   0  -4 1827.04   74.61
   5   0  -4 1680.91   78.61
   5   0  -4 1840.20   75.81
   5   0  -4 1811.98   75.22
   5   0  -4 1735.87   77.29
   5   0  -4 1833.00   75.98
   5   0  -4 1791.43   75.30
  -5   0   4 1814.16   74.55
  -5   0   4 1818.64   77.42
  -5   0   4 1804.85   74.87
  -5   0   4 1819.29   75.92
   4   0  -4  218.30   10.78
   4   0  -4  220.63   10.53
  -4   0   4  204.68   10.23
  -4   0   4  210.12   10.24
  -4   0   4  213.49   10.63
  -4   0   4  231.91   10.66
  -4   0   4  217.16   11.85
   3   0  -4 6361.36  255.74
   3   0  -4 6020.87  251.27
   3   0  -4 6162.91  250.78
   3   0  -4 6017.62  251.36
  -3   0   4 6006.76  251.45
  -3   0   4 6229.92  251.02
   2   0  -4   79.44    4.41
   2   0  -4   79.36    4.24
   2   0  -4   71.72    4.51
  -2   0   4   75.42    4.33
  -2   0   4   72.78    4.68
  -2   0   4   80.84    4.53
  -2   0   4   65.34    4.56
  -2   0   4   76.06    4.40
   1   0  -4 2349.00  100.80
   1   0  -4 2534.58  100.69
   1   0  -4 2491.29  100.65
   1   0  -4 2420.82  100.46
  -1   0   4 2441.31  100.76
  -1   0   4 2479.02  101.24
  -1   0   4 2418.31  100.81
  -1   0   4 2432.71  100.82
  -1   0   4 2425.91  100.83
   0   0  -4 2785.35  113.97
   0   0  -4 2798.52  113.65
   0   0  -4 2814.17  114.16
   0   0  -4 2814.30  114.28
   0   0  -4 2728.80  114.03
   0   0  -4 2476.38  117.40
   0   0   4 2760.67  114.01
   0   0   4 2793.79  114.09
   0   0   4 2759.96  114.30
   0   0   4 2968.50  115.04
  -1   0  -4 1767.00   70.27
  -1   0  -4 1496.97   72.78
  -1   0  -4 1677.39   70.22
  -1   0  -4 1777.98   70.98
  -1   0  -4 1736.09   70.94
   1   0   4 1773.87   70.51
   1   0   4 1663.37   72.64
   1   0   4 1719.98   70.94
   1   0   4 1698.77   73.19
  -2   0  -4  133.52   10.45
  -2   0  -4  159.28    7.20
  -2   0  -4  155.96    8.47
  -2   0  -4  157.13    7.34
  -2   0  -4  155.68    7.98
  -2   0  -4  147.92    7.24
  -2   0  -4  161.15    6.75
   2   0   4  182.66    7.59
   2   0   4  161.16    7.95
   2   0   4  136.45    7.53
   2   0   4  150.33    7.49
   2   0   4  150.07    7.05
   2   0   4  142.80   10.18
  -3   0  -4   59.16    8.25
  -3   0  -4   71.67    5.54
  -3   0  -4   74.18    4.88
  -3   0  -4   66.12    3.85
  -3   0  -4   77.08    4.47
   3   0   4   75.61    4.68
   3   0   4   71.10    4.02
   3   0   4   69.94    3.87
   3   0   4   73.31    4.41
   3   0   4   63.12    8.09
  -4   0  -4  386.25   17.56
  -4   0  -4  368.58   17.33
  -4   0  -4  324.84   23.85
  -4   0  -4  345.68   16.20
   4   0   4  398.97   16.76
   4   0   4  368.31   17.22
   4   0   4  387.40   16.28
  -5   0  -4  314.68   15.37
  -5   0  -4  289.26   13.61
  -5   0  -4  317.21   15.32
   5   0   4  299.16   14.72
   5   0   4  298.46   13.88
   5   0   4  312.18   14.38
   5   0   4  302.88   15.82
   5   0   4  317.56   17.47
   5   0   4  316.66   13.51
  -6   0  -4   44.54   10.97
  -6   0  -4   36.99    5.05
   6   0   4   41.54    2.49
   6   0   4   38.95    6.37
   6   0   4   37.82    3.75
   6   0   4   43.29    4.48
  -7   0  -4   90.82    7.95
  -7   0  -4   90.53   11.42
   7   0   4   96.40   10.24
   7   0   4   92.50    6.60
  -8   0  -4    6.52    6.38
  -8   0  -4    8.58    2.98
  -8   0  -4    8.94    4.59
   8   0   4    8.26    4.44
   8   0   4    7.95    6.47
  -9   0  -4   59.40    8.64
   9   0   4   65.66   10.82
 -10   0  -4    4.59    6.48
  10   0   4   -3.79    9.82
 -12   1   4   -6.71    9.60
  11  -1  -4    3.80    7.72
 -11   1   4    8.13    7.41
 -11   1   4    4.51    7.94
  10  -1  -4   11.07    5.66
  10  -1  -4   13.43    3.28
  10  -1  -4   14.03    6.42
 -10   1   4    7.41    6.70
   9  -1  -4  147.38   12.76
   9  -1  -4  135.53    9.00
  -9   1   4  112.72   11.73
  -9   1   4  142.57    9.24
   8  -1  -4   85.62    8.54
   8  -1  -4   72.84    6.99
   8  -1  -4   57.75    8.39
  -8   1   4   84.43    8.78
  -8   1   4   84.07    8.49
   7  -1  -4  175.70   10.92
   7  -1  -4  183.78    9.99
   7  -1  -4  184.05    9.47
   7  -1  -4  188.47   12.80
  -7   1   4  195.03   12.77
  -7   1   4  191.58   12.41
  -7   1   4  179.80   10.35
   6  -1  -4 1115.71   48.14
   6  -1  -4 1181.11   49.28
   6  -1  -4 1139.03   51.79
   6  -1  -4 1144.44   50.05
  -6   1   4 1133.90   48.33
  -6   1   4 1140.78   51.56
  -6   1   4 1146.86   51.38
  -6   1   4 1180.01   48.92
   5  -1  -4 1337.24   54.35
   5  -1  -4 1295.99   55.93
   5  -1  -4 1342.11   56.58
   5  -1  -4 1256.99   54.16
   5  -1  -4 1288.57   59.06
   5  -1  -4 1314.98   57.98
   5  -1  -4 1345.01   56.02
  -5   1   4 1338.52   57.68
  -5   1   4 1340.02   57.68
  -5   1   4 1322.20   55.48
  -5   1   4 1316.55   56.14
  -5   1   4 1326.75   56.17
   4  -1  -4 1171.04   49.03
   4  -1  -4 1136.87   49.88
   4  -1  -4 1162.78   48.67
  -4   1   4 1137.11   48.92
  -4   1   4 1146.65   48.30
  -4   1   4 1204.88   49.98
  -4   1   4 1036.94   49.82
  -4   1   4 1155.64   48.78
  -4   1   4 1130.43   49.50
   3  -1  -4  478.56   20.07
   3  -1  -4  450.36   20.01
   3  -1  -4  435.76   19.09
   3  -1  -4  424.76   20.44
  -3   1   4  424.05   20.64
  -3   1   4  447.02   19.97
  -3   1   4  426.44   20.15
  -3   1   4  455.53   19.18
  -3   1   4  446.62   19.70
   2  -1  -4 1583.03   66.13
   2  -1  -4 1528.60   66.20
   2  -1  -4 1599.73   66.57
   2  -1  -4 1656.97   66.20
   2  -1  -4 1581.58   66.17
  -2   1   4 1593.63   66.28
  -2   1   4 1616.93   65.84
  -2   1   4 1533.27   67.10
  -2   1   4 1544.46   67.21
  -2   1   4 1630.53   65.36
  -2   1   4 1586.52   66.10
  -2   1   4 1571.56   66.33
   1  -1  -4    3.83    1.09
   1  -1  -4    6.43    1.13
   1  -1  -4    1.79    0.89
   1  -1  -4    2.72    1.43
   1  -1  -4    7.33    1.14
   1  -1  -4    3.25    0.93
  -1   1   4    2.81    0.83
  -1   1   4    3.08    1.06
  -1   1   4    8.11    1.34
  -1   1   4    1.68    1.15
   0  -1  -4  929.95   40.42
   0  -1  -4  968.57   39.86
   0  -1  -4  957.85   41.76
   0  -1  -4  943.19   40.39
   0  -1  -4  949.50   40.75
   0  -1  -4  961.55   40.19
   0  -1  -4  938.11   42.18
   0  -1  -4  989.66   40.09
   0   1   4 1033.28   41.56
   0   1   4  929.53   40.03
   0   1   4  986.08   40.12
   0   1   4  937.72   40.30
   0   1   4  963.62   40.70
  -1  -1  -4 1229.65   50.66
  -1  -1  -4 1128.45   53.83
  -1  -1  -4 1177.83   54.02
  -1  -1  -4 1217.87   51.15
  -1  -1  -4 1217.62   51.89
  -1  -1  -4 1234.53   51.64
  -1  -1  -4 1216.38   50.51
   1   1   4 1331.82   53.78
   1   1   4 1276.38   51.08
   1   1   4 1205.99   51.04
   1   1   4 1280.48   53.58
   1   1   4 1213.21   51.76
  -2  -1  -4  360.81   17.70
  -2  -1  -4  361.69   19.85
  -2  -1  -4  365.18   17.23
  -2  -1  -4  316.97   19.53
   2   1   4  366.24   19.33
   2   1   4  335.81   16.10
   2   1   4  364.07   15.41
   2   1   4  388.33   16.86
   2   1   4  392.36   15.98
   2   1   4  364.19   15.82
   2   1   4  370.44   15.64
  -3  -1  -4  482.17   21.36
  -3  -1  -4  529.51   22.56
  -3  -1  -4  478.26   22.85
   3   1   4  528.46   21.43
   3   1   4  492.37   26.12
   3   1   4  499.27   21.10
   3   1   4  491.64   22.80
   3   1   4  500.83   21.23
   3   1   4  495.65   21.52
   3   1   4  518.85   22.67
   3   1   4  504.60   25.38
  -4  -1  -4   91.20    6.07
  -4  -1  -4   65.53   10.12
  -4  -1  -4   92.58    7.22
  -4  -1  -4   85.21    4.48
  -4  -1  -4   81.54    4.95
   4   1   4   88.77    4.25
   4   1   4   95.03    5.91
   4   1   4   91.72    4.45
   4   1   4   83.67    4.50
   4   1   4   85.14    4.41
  -5  -1  -4  189.43   10.70
   5   1   4  186.11   10.17
   5   1   4  190.34    8.88
   5   1   4  193.88   12.21
   5   1   4  160.49   11.13
  -6  -1  -4  474.10   25.97
  -6  -1  -4  471.27   30.87
  -6  -1  -4  502.31   23.40
  -6  -1  -4  482.63   20.42
   6   1   4  467.11   20.75
   6   1   4  465.30   25.17
   6   1   4  473.22   22.21
  -7  -1  -4   42.42    5.96
  -7  -1  -4   38.80    7.93
  -7  -1  -4   32.62   11.23
   7   1   4   33.31    9.62
   7   1   4   34.75    3.79
   7   1   4   36.82    4.83
  -8  -1  -4  100.21    9.52
  -8  -1  -4   68.74   11.03
  -9  -1  -4   -0.38    5.95
   9   1   4   10.03    7.44
 -10  -1  -4   22.29    8.19
 -10  -1  -4   13.07   15.32
 -12   2   4   -6.92    9.83
  11  -2  -4    2.38    4.49
  10  -2  -4    9.60    6.52
 -10   2   4   31.20    7.48
 -10   2   4   23.87    5.52
   9  -2  -4   52.28    5.00
   9  -2  -4   31.05    7.78
  -9   2   4   45.36    6.31
  -9   2   4   46.52    8.06
   8  -2  -4   62.29    5.52
   8  -2  -4   45.11    6.42
  -8   2   4   55.71    7.82
  -8   2   4   57.66    4.71
  -8   2   4   50.74    7.51
  -8   2   4   67.93    6.39
   7  -2  -4   29.92    5.05
   7  -2  -4   30.76    4.28
   7  -2  -4   13.45    4.23
  -7   2   4   25.32    4.27
  -7   2   4   24.35    4.28
  -7   2   4   17.35    4.82
   6  -2  -4  897.47   37.34
   6  -2  -4  919.01   40.27
   6  -2  -4  877.72   41.57
   6  -2  -4  866.02   39.32
  -6   2   4  877.63   39.74
  -6   2   4  898.29   40.99
  -6   2   4  901.36   38.56
  -6   2   4  903.36   39.74
  -6   2   4  903.96   41.02
   5  -2  -4   11.92    2.91
   5  -2  -4   13.36    1.27
   5  -2  -4   18.38    3.12
   5  -2  -4    7.20    2.90
  -5   2   4    9.84    2.19
  -5   2   4   12.94    3.13
  -5   2   4   11.21    1.32
  -5   2   4   14.81    2.98
  -5   2   4   16.49    3.46
  -5   2   4   13.57    3.28
   4  -2  -4  132.29    8.61
   4  -2  -4  149.36    8.67
   4  -2  -4  148.05    8.16
   4  -2  -4  160.76    8.56
  -4   2   4  119.14    8.30
  -4   2   4  147.78    8.34
  -4   2   4  128.39    8.27
  -4   2   4  143.65    8.31
   3  -2  -4 2668.87  108.71
   3  -2  -4 2667.88  107.16
   3  -2  -4 2602.46  108.68
   3  -2  -4 2585.87  107.71
  -3   2   4 2597.69  107.59
  -3   2   4 2653.01  109.06
  -3   2   4 2627.09  108.77
  -3   2   4 2475.99  109.04
   2  -2  -4  390.47   17.40
   2  -2  -4  397.96   18.15
   2  -2  -4  390.45   17.88
   2  -2  -4  384.50   17.79
   2  -2  -4  389.49   18.40
   2  -2  -4  398.44   17.59
  -2   2   4  412.71   18.23
  -2   2   4  404.43   18.46
  -2   2   4  410.54   17.64
  -2   2   4  404.91   17.38
  -2   2   4  370.51   18.03
  -2   2   4  407.87   17.87
  -2   2   4  377.54   18.11
   1  -2  -4 4565.05  191.66
   1  -2  -4 4697.14  192.72
   1  -2  -4 4713.01  192.26
   1  -2  -4 4826.19  192.72
   1  -2  -4 4522.06  192.41
  -1   2   4 4566.36  191.81
  -1   2   4 4836.29  192.39
   0  -2  -4  346.33   16.42
   0  -2  -4  347.76   15.25
   0  -2  -4  336.92   16.03
   0  -2  -4  368.68   17.55
   0  -2  -4  343.07   15.50
   0  -2  -4  370.93   17.47
   0  -2  -4  346.43   15.29
   0  -2  -4  342.78   15.11
   0   2   4  342.88   16.23
   0   2   4  392.72   17.25
   0   2   4  372.45   16.45
   0   2   4  337.80   15.59
  -1  -2  -4 2786.98  114.45
  -1  -2  -4 2693.86  112.97
  -1  -2  -4 2712.47  113.19
  -1  -2  -4 2838.09  117.08
  -1  -2  -4 2547.83  116.93
   1   2   4 2937.18  116.62
   1   2   4 2793.96  113.87
   1   2   4 2765.61  114.02
   1   2   4 2797.95  114.31
   1   2   4 2815.34  114.95
   1   2   4 2752.22  113.53
  -2  -2  -4   24.86    3.42
  -2  -2  -4   28.19    5.87
  -2  -2  -4   16.49    3.97
  -2  -2  -4   21.08    2.23
   2   2   4   23.49    2.28
   2   2   4   28.53    1.96
   2   2   4   24.34    3.05
   2   2   4   20.26    1.73
   2   2   4   21.84    3.05
   2   2   4   22.03    1.54
   2   2   4   33.77    5.42
   2   2   4   23.86    2.15
   2   2   4   22.68    3.32
  -3  -2  -4    3.69    1.20
  -3  -2  -4    4.62    1.17
  -3  -2  -4    5.91    1.87
  -3  -2  -4   -2.31    4.20
  -3  -2  -4    5.13    4.24
   3   2   4    3.24    1.14
   3   2   4    4.98    1.01
   3   2   4    4.91    0.89
   3   2   4    4.36    1.97
   3   2   4    6.87    2.60
  -4  -2  -4  474.59   21.40
  -4  -2  -4  442.67   19.14
  -4  -2  -4  401.84   25.19
   4   2   4  459.08   21.17
  -5  -2  -4   36.03    4.80
   5   2   4   22.20    3.62
  -6  -2  -4   14.05    5.21
  -6  -2  -4   14.61    4.20
  -6  -2  -4   12.31    8.35
   6   2   4   11.54    2.16
   6   2   4   14.75    3.26
  -7  -2  -4   83.58   10.48
  -7  -2  -4   78.23   15.18
  -7  -2  -4   99.52    8.22
   7   2   4   58.69    9.33
   7   2   4   67.15    4.72
   7   2   4   70.26    6.66
  -8  -2  -4   19.76    7.92
  -8  -2  -4   11.33    5.40
   8   2   4   10.31    6.97
  -9  -2  -4   20.34    6.94
  -9  -2  -4   23.27    9.69
 -10  -2  -4   -5.11    7.97
  12  -3  -4   11.18    9.46
  11  -3  -4   14.65    7.23
  11  -3  -4   11.68    8.65
  10  -3  -4   62.34    6.84
 -10   3   4   51.22   10.10
 -10   3   4   47.89    8.47
   9  -3  -4    7.26    7.22
   9  -3  -4   10.55    3.94
   9  -3  -4   10.59    3.12
   9  -3  -4   10.58    5.56
   9  -3  -4   13.96    5.31
  -9   3   4   17.94    5.82
  -9   3   4   12.64    4.85
   8  -3  -4   89.80    9.61
   8  -3  -4   79.65    9.55
   8  -3  -4  108.95    8.99
  -8   3   4   83.81    7.94
  -8   3   4   87.91    8.76
  -8   3   4   95.83    6.37
  -8   3   4  109.64    8.60
  -8   3   4  104.78    9.87
   7  -3  -4  724.42   35.96
   7  -3  -4  693.15   36.69
   7  -3  -4  793.79   35.95
  -7   3   4  806.24   35.50
  -7   3   4  782.99   36.55
  -7   3   4  756.07   33.73
  -7   3   4  791.05   36.64
   6  -3  -4   40.84    5.60
   6  -3  -4   35.27    5.59
   6  -3  -4   36.16    5.96
  -6   3   4   29.13    4.68
  -6   3   4   38.44    4.38
  -6   3   4   36.00    8.03
  -6   3   4   43.70    5.96
   5  -3  -4   62.44    5.73
   5  -3  -4   65.16    5.93
   5  -3  -4   62.59    5.74
   5  -3  -4   61.01    4.44
  -5   3   4   48.78    5.10
  -5   3   4   62.09    5.70
  -5   3   4   67.44    6.27
   4  -3  -4 1968.08   87.55
   4  -3  -4 2027.03   87.26
   4  -3  -4 2127.76   85.23
   4  -3  -4 2202.99   87.42
   4  -3  -4 2056.19   87.15
   4  -3  -4 1957.56   86.84
  -4   3   4 2063.77   87.35
  -4   3   4 2049.83   86.58
  -4   3   4 2064.62   89.44
  -4   3   4 2095.37   85.45
   3  -3  -4 2035.29   87.59
   3  -3  -4 2101.18   87.98
   3  -3  -4 2096.95   87.18
   3  -3  -4 2104.80   87.05
   3  -3  -4 2093.93   86.51
  -3   3   4 1900.62   86.98
  -3   3   4 2104.00   87.27
  -3   3   4 2093.13   86.50
  -3   3   4 2083.11   85.97
   2  -3  -4 1369.30   58.13
   2  -3  -4 1341.43   60.43
   2  -3  -4 1364.10   57.38
   2  -3  -4 1401.77   58.68
   2  -3  -4 1392.78   58.42
   2  -3  -4 1387.58   58.55
   2  -3  -4 1408.32   59.00
  -2   3   4 1384.22   58.28
  -2   3   4 1384.76   58.39
  -2   3   4 1398.89   58.38
  -2   3   4 1389.68   59.32
  -2   3   4 1376.28   58.94
   1  -3  -4  164.34    7.63
   1  -3  -4  155.43    8.84
   1  -3  -4  165.15    9.07
   1  -3  -4  161.93    8.58
   1  -3  -4  160.21    8.96
   1  -3  -4  151.02    8.06
   1  -3  -4  146.47    7.80
  -1   3   4  151.78    8.78
  -1   3   4  162.80    8.19
  -1   3   4  146.26    8.31
  -1   3   4  171.74    8.70
  -1   3   4  161.32    8.54
   0  -3  -4  957.45   43.30
   0  -3  -4  964.87   41.41
   0  -3  -4  968.15   41.53
   0  -3  -4 1014.18   41.87
   0  -3  -4 1060.15   44.37
   0   3   4  988.27   42.14
   0   3   4  959.91   42.83
   0   3   4  974.52   43.01
   0   3   4 1029.81   41.69
   0   3   4 1080.47   44.01
   0   3   4  964.97   42.32
  -1  -3  -4  492.48   25.45
  -1  -3  -4  484.54   22.40
  -1  -3  -4  516.97   26.71
  -1  -3  -4  509.13   22.70
   1   3   4  501.63   23.61
   1   3   4  591.92   25.28
   1   3   4  498.10   22.26
   1   3   4  508.76   22.18
   1   3   4  502.36   22.09
   1   3   4  536.55   23.64
  -2  -3  -4  606.04   27.66
  -2  -3  -4  596.85   30.20
  -2  -3  -4  556.20   30.87
   2   3   4  655.93   26.07
   2   3   4  603.16   26.59
   2   3   4  588.49   29.90
   2   3   4  601.52   27.81
   2   3   4  704.77   30.46
   2   3   4  585.75   27.04
  -3  -3  -4  178.97    8.53
  -3  -3  -4  178.09    9.03
  -3  -3  -4  156.71   13.68
   3   3   4  185.48    8.29
   3   3   4  192.43   10.46
   3   3   4  183.19    8.17
   3   3   4  196.99    8.57
   3   3   4  192.18    8.56
   3   3   4  173.18    9.09
  -4  -3  -4   73.65    4.10
  -4  -3  -4   76.17   12.48
  -4  -3  -4   72.38    4.22
  -4  -3  -4   69.87    5.76
  -4  -3  -4   72.23    7.18
   4   3   4   73.40    6.03
  -5  -3  -4  144.72   15.39
  -5  -3  -4  159.37   10.12
  -5  -3  -4  159.13   11.44
  -5  -3  -4  143.23   14.30
   5   3   4  143.92   10.64
   5   3   4  145.74    9.50
  -6  -3  -4    8.53    3.61
  -6  -3  -4   -0.41    4.51
  -6  -3  -4    7.37    8.00
   6   3   4    0.00    3.04
   6   3   4   -1.26    4.45
  -7  -3  -4   29.02   10.95
  -7  -3  -4   39.30    8.15
  -7  -3  -4   19.56    8.66
  -7  -3  -4   38.96   12.75
   7   3   4   29.42    2.55
   7   3   4   36.74    5.48
  -8  -3  -4   33.89    6.96
  -8  -3  -4   25.32    8.89
  -8  -3  -4   24.96   13.59
  -9  -3  -4    3.32    7.16
  -9  -3  -4    1.69   10.24
   9   3   4   18.53   15.64
  11  -4  -4   26.06    5.64
 -11   4   4   33.71    9.72
 -11   4   4   23.55    8.91
  10  -4  -4   33.37    8.57
  10  -4  -4   37.47    6.09
 -10   4   4   27.28    8.01
   9  -4  -4   13.54    3.42
   9  -4  -4    7.95    4.15
   9  -4  -4   13.34    5.57
  -9   4   4   15.88    5.78
  -9   4   4    5.49    4.78
  -9   4   4   21.25    5.45
  -9   4   4   12.66    3.41
   8  -4  -4   63.74    6.86
   8  -4  -4   56.12    7.63
   8  -4  -4   45.29    8.51
  -8   4   4   55.68    7.60
  -8   4   4   79.01    9.31
  -8   4   4   79.58    8.13
  -8   4   4   76.16    6.09
   7  -4  -4   30.43    5.83
   7  -4  -4   36.76    3.53
   7  -4  -4   36.25    4.94
   7  -4  -4   27.48    6.32
   7  -4  -4   42.70    6.36
  -7   4   4   36.54    4.74
  -7   4   4   37.11    6.06
  -7   4   4   39.13    5.97
  -7   4   4   42.70    6.10
   6  -4  -4    7.96    4.20
   6  -4  -4   10.65    4.39
   6  -4  -4   24.04    5.01
  -6   4   4   11.52    3.92
   5  -4  -4  334.97   17.43
   5  -4  -4  362.79   18.34
   5  -4  -4  350.76   18.12
   5  -4  -4  352.27   19.91
  -5   4   4  357.62   16.49
  -5   4   4  352.91   17.54
   4  -4  -4 1629.90   65.86
   4  -4  -4 1606.96   67.50
   4  -4  -4 1583.67   68.24
   4  -4  -4 1578.25   67.36
   4  -4  -4 1555.14   66.19
   4  -4  -4 1576.56   67.56
  -4   4   4 1501.91   68.99
  -4   4   4 1558.91   65.79
  -4   4   4 1467.39   67.50
  -4   4   4 1597.44   66.22
   3  -4  -4   21.81    2.65
   3  -4  -4   26.78    4.03
   3  -4  -4   20.78    3.18
   3  -4  -4   24.12    3.10
   3  -4  -4   33.30    4.05
  -3   4   4   30.18    4.20
  -3   4   4   16.24    3.45
  -3   4   4   23.83    4.04
  -3   4   4   26.75    3.50
   2  -4  -4 2210.86   95.26
   2  -4  -4 2496.86   97.79
   2  -4  -4 2247.34   98.26
   2  -4  -4 2362.30   97.34
   2  -4  -4 2395.96   98.07
  -2   4   4 2329.40   97.98
  -2   4   4 2236.06   97.08
  -2   4   4 2371.75   97.30
  -2   4   4 2327.40   97.49
  -2   4   4 2315.49   97.41
   1  -4  -4 1029.74   44.82
   1  -4  -4 1098.94   46.52
   1  -4  -4 1070.21   45.73
   1  -4  -4  998.10   45.95
   1  -4  -4 1048.20   44.72
  -1   4   4 1036.69   45.06
  -1   4   4 1092.32   45.84
   0  -4  -4   55.30    5.50
   0  -4  -4   53.11    3.01
   0  -4  -4   48.29    5.15
   0  -4  -4   50.20    3.45
   0  -4  -4   48.02    2.99
   0  -4  -4   53.05    4.28
   0   4   4   45.71    3.51
   0   4   4   49.08    4.14
   0   4   4   49.91    3.98
   0   4   4   51.54    3.83
   0   4   4   58.43    4.69
  -1  -4  -4 1076.09   47.24
  -1  -4  -4 1155.02   50.65
  -1  -4  -4 1108.70   50.78
   1   4   4 1129.08   48.65
   1   4   4 1104.20   47.04
   1   4   4 1101.75   47.81
   1   4   4 1127.96   46.96
   1   4   4 1095.00   47.06
  -2  -4  -4    2.65    2.24
  -2  -4  -4    8.17    3.89
  -2  -4  -4    5.34    2.23
  -2  -4  -4    3.68    3.91
   2   4   4    3.15    2.30
   2   4   4    4.01    1.45
   2   4   4    7.26    2.27
   2   4   4    4.34    1.34
   2   4   4    8.70    1.70
  -3  -4  -4  129.31    6.61
  -3  -4  -4  138.58    9.03
  -3  -4  -4  129.95    7.43
   3   4   4  125.75    8.53
   3   4   4  127.09    8.80
   3   4   4  134.33    6.69
   3   4   4  135.79    6.94
   3   4   4  132.68    6.14
  -4  -4  -4    9.52    5.92
  -4  -4  -4    5.84    5.90
  -4  -4  -4   14.91    4.49
   4   4   4   11.61    1.53
   4   4   4   14.97    3.64
   4   4   4   14.54    2.58
  -5  -4  -4  114.97   14.75
  -5  -4  -4  117.74    8.97
  -5  -4  -4  109.29   15.54
  -5  -4  -4  131.35   10.32
   5   4   4  127.27    9.01
  -6  -4  -4   17.43    6.26
  -6  -4  -4   16.99   10.14
  -6  -4  -4   20.91    4.87
  -6  -4  -4   12.67    9.91
   6   4   4   25.01    5.19
   6   4   4   20.89    5.56
  -7  -4  -4   -1.96    4.80
  -7  -4  -4   -4.26    6.29
  -7  -4  -4   -7.59    9.78
  -7  -4  -4    1.88   10.68
   7   4   4    2.09    6.45
  -8  -4  -4   16.97   15.38
  -8  -4  -4   10.63    6.90
  -9  -4  -4   12.72    8.12
  -9  -4  -4   11.21   10.65
  11  -5  -4   32.29    6.56
  11  -5  -4   45.20   11.23
 -11   5   4   33.71    9.09
 -11   5   4   29.29    9.00
  10  -5  -4   -8.90    6.93
 -10   5   4   -1.98    6.63
 -10   5   4    7.07    5.19
 -10   5   4   -3.51    5.41
 -10   5   4   10.85    9.30
   9  -5  -4   33.72    5.38
  -9   5   4   40.09    7.25
  -9   5   4   59.49    9.08
  -9   5   4   45.02    5.49
   8  -5  -4   78.87    8.14
   8  -5  -4  100.32    6.36
   8  -5  -4   79.96    9.47
   8  -5  -4   85.09   10.57
  -8   5   4   83.07    8.55
  -8   5   4  106.94    9.44
  -8   5   4   86.03    7.33
   7  -5  -4   10.54    4.72
  -7   5   4   16.09    2.76
  -7   5   4   12.71    3.63
   6  -5  -4  171.71   11.70
   6  -5  -4  176.41   11.52
   6  -5  -4  169.89    9.36
  -6   5   4  171.44   12.85
  -6   5   4  170.82    8.91
   5  -5  -4  138.97    9.32
   5  -5  -4  139.85    9.49
   5  -5  -4  146.23    9.69
   5  -5  -4  129.58    8.21
   5  -5  -4  136.26    7.93
  -5   5   4  125.30    7.54
   4  -5  -4  103.71    7.69
   4  -5  -4   99.94    6.15
   4  -5  -4  105.38    6.79
   4  -5  -4   94.13    7.01
   4  -5  -4  113.95   11.14
  -4   5   4  112.45    7.12
  -4   5   4   98.04    7.66
  -4   5   4  103.70    6.21
   3  -5  -4 1446.07   59.55
   3  -5  -4 1414.60   61.13
   3  -5  -4 1357.05   58.91
  -3   5   4 1401.53   59.48
  -3   5   4 1373.88   60.35
  -3   5   4 1395.38   60.94
  -3   5   4 1298.40   59.36
   2  -5  -4  274.18   13.08
   2  -5  -4  285.23   15.74
  -2   5   4  284.93   15.62
  -2   5   4  264.39   15.25
  -2   5   4  285.04   14.18
  -2   5   4  298.49   15.06
   1  -5  -4  453.14   19.17
   1  -5  -4  480.32   22.51
   1  -5  -4  448.65   21.54
   1  -5  -4  460.10   22.18
   1  -5  -4  417.97   20.23
  -1   5   4  457.33   21.47
  -1   5   4  437.82   20.75
  -1   5   4  433.20   23.00
   0  -5  -4  882.58   37.12
   0  -5  -4  882.77   37.43
   0  -5  -4  921.57   39.07
   0  -5  -4  882.96   41.19
   0  -5  -4  826.56   36.80
   0   5   4  930.75   41.38
   0   5   4  884.97   38.78
   0   5   4  882.77   38.35
  -1  -5  -4  819.41   39.80
  -1  -5  -4  872.24   39.36
   1   5   4  823.17   35.80
   1   5   4  819.95   37.28
   1   5   4  778.34   36.07
   1   5   4  875.87   34.71
   1   5   4  821.26   37.62
   1   5   4  842.19   35.93
   1   5   4  790.15   35.14
  -2  -5  -4  674.08   29.82
  -2  -5  -4  675.84   30.57
  -2  -5  -4  669.73   34.08
   2   5   4  704.73   29.43
   2   5   4  703.66   29.68
   2   5   4  666.44   30.80
   2   5   4  644.29   30.09
   2   5   4  709.79   32.11
  -3  -5  -4   16.50    7.34
  -3  -5  -4   26.36    4.46
  -3  -5  -4   22.84    7.16
   3   5   4   24.79    2.21
   3   5   4   30.36    3.02
   3   5   4   18.66    4.36
   3   5   4   31.58    3.52
   3   5   4   27.53    2.67
  -4  -5  -4  389.92   24.12
  -4  -5  -4  377.51   20.14
  -4  -5  -4  346.87   17.20
  -4  -5  -4  401.60   17.95
  -4  -5  -4  333.37   25.42
   4   5   4  420.35   20.40
  -5  -5  -4   26.82    9.52
  -5  -5  -4   15.54    5.01
   5   5   4   21.85    2.70
   5   5   4   16.02    4.65
  -6  -5  -4   26.94   12.06
  -6  -5  -4   18.53    6.46
  -6  -5  -4   20.24   10.87
   6   5   4   30.59    6.36
   6   5   4   13.90    4.88
  -7  -5  -4    2.66    6.91
  -7  -5  -4    7.50   11.42
  -7  -5  -4    3.36   14.10
   7   5   4   13.21    6.29
  -8  -5  -4    2.50    8.76
 -12   6   4    7.05   10.41
 -12   6   4   17.39    9.76
  11  -6  -4    2.22    6.58
 -11   6   4   -0.25    8.21
 -11   6   4    7.82    8.34
  10  -6  -4    5.97    7.46
  10  -6  -4   14.38    6.22
 -10   6   4    0.16    6.81
 -10   6   4   15.31    7.21
 -10   6   4   10.74    6.55
 -10   6   4   10.91    5.04
   9  -6  -4   30.23    6.54
   9  -6  -4   32.25    7.47
  -9   6   4   27.06    7.22
  -9   6   4   40.54    7.62
  -9   6   4   30.19    5.36
  -9   6   4   34.71    7.13
   8  -6  -4   11.96    5.63
  -8   6   4   13.21    5.90
  -8   6   4    6.07    3.62
  -8   6   4   11.58    5.21
   7  -6  -4  183.91   12.76
   7  -6  -4  164.84   11.82
  -7   6   4  173.05   12.86
  -7   6   4  161.45    9.81
  -7   6   4  154.79   11.33
  -7   6   4  186.34   11.15
  -7   6   4  161.93    8.88
   6  -6  -4    5.85    3.91
  -6   6   4    4.28    3.43
  -6   6   4    6.22    3.29
   5  -6  -4   -0.75    2.94
   5  -6  -4    2.57    4.05
   5  -6  -4    1.24    2.20
   5  -6  -4   -0.38    2.34
  -5   6   4    1.56    2.11
  -5   6   4    0.11    2.09
  -5   6   4    5.00    2.23
   4  -6  -4  524.14   25.47
   4  -6  -4  542.31   23.57
   4  -6  -4  530.61   26.28
  -4   6   4  571.66   25.94
  -4   6   4  538.91   25.41
  -4   6   4  552.51   23.94
   3  -6  -4   87.42    6.73
   3  -6  -4   79.62    5.76
  -3   6   4   97.23    7.74
  -3   6   4   68.43    6.47
  -3   6   4   92.93    6.65
   2  -6  -4  247.10   14.05
   2  -6  -4  240.01   12.51
   2  -6  -4  237.27   11.14
  -2   6   4  215.02   11.98
  -2   6   4  255.37   12.87
  -2   6   4  223.71   13.97
  -2   6   4  236.71   13.44
   1  -6  -4  636.17   28.71
   1  -6  -4  585.68   27.22
   1  -6  -4  616.72   28.38
   1  -6  -4  564.77   25.53
  -1   6   4  564.86   27.92
  -1   6   4  565.33   27.73
  -1   6   4  566.39   27.08
  -1   6   4  519.02   25.39
   0  -6  -4  984.18   45.75
   0  -6  -4 1010.51   41.59
   0  -6  -4  994.79   43.92
   0  -6  -4 1006.55   46.23
   0  -6  -4  971.95   41.75
   0   6   4  976.09   43.67
   0   6   4 1012.39   45.05
   0   6   4  980.84   43.22
  -1  -6  -4  381.15   21.95
  -1  -6  -4  389.66   19.22
   1   6   4  412.44   20.56
   1   6   4  379.38   18.72
   1   6   4  415.99   19.02
   1   6   4  419.26   21.35
  -2  -6  -4   -1.03    4.41
  -2  -6  -4    8.26    2.60
  -2  -6  -4   10.60    5.18
   2   6   4    4.79    1.29
   2   6   4    8.42    2.22
   2   6   4    2.64    1.70
   2   6   4    5.06    2.61
   2   6   4    4.01    3.21
  -3  -6  -4  397.03   23.25
  -3  -6  -4  375.72   18.92
  -3  -6  -4  362.87   18.13
  -3  -6  -4  343.29   24.38
   3   6   4  364.46   16.90
   3   6   4  366.96   18.73
   3   6   4  380.05   17.70
  -4  -6  -4  129.79    6.91
  -4  -6  -4  135.24   10.34
  -4  -6  -4  170.51   17.78
   4   6   4  121.45    8.68
   4   6   4  134.97    8.89
   4   6   4  131.51    7.65
   4   6   4  144.36    7.29
   4   6   4  136.55   10.32
  -5  -6  -4    9.27   10.45
  -5  -6  -4   14.81    5.32
  -5  -6  -4    9.57    9.38
   5   6   4   10.58    4.96
   5   6   4    2.63    3.86
  -6  -6  -4   39.16   13.93
  -6  -6  -4   29.83   12.77
  -7  -6  -4   41.92    9.01
  -7  -6  -4   34.79   14.91
   7   6   4   34.77    7.63
   7   6   4   36.33    7.18
  -8  -6  -4    4.69   18.43
  -8  -6  -4   -4.10   16.70
 -12   7   4   27.58   11.63
  11  -7  -4   16.98    7.27
  11  -7  -4    0.93    8.95
 -11   7   4   16.40   10.14
 -11   7   4   16.22    9.54
  10  -7  -4   -1.08    6.72
 -10   7   4   14.10    7.88
 -10   7   4   -7.83    7.97
 -10   7   4   -4.50    5.91
   9  -7  -4   45.60    8.70
  -9   7   4   47.02    7.66
  -9   7   4   57.02    9.33
   8  -7  -4   35.86    6.94
   8  -7  -4   30.96    6.72
   8  -7  -4   38.57    6.85
  -8   7   4   42.19    8.53
  -8   7   4   29.16    3.81
  -8   7   4   46.33    8.78
  -8   7   4   45.09    5.20
   7  -7  -4   36.09    7.57
   7  -7  -4   52.93    8.33
   7  -7  -4   39.17    6.90
  -7   7   4   45.96    4.79
  -7   7   4   34.89    5.68
  -7   7   4   43.00    6.33
  -7   7   4   47.08    7.69
   6  -7  -4   18.54    5.08
   6  -7  -4   20.04    4.83
   6  -7  -4   10.97    4.28
   6  -7  -4    7.28    3.63
  -6   7   4   13.40    6.27
  -6   7   4   10.84    3.53
   5  -7  -4  113.65    8.76
   5  -7  -4  116.49    8.71
   5  -7  -4  125.86    7.10
   5  -7  -4  113.83    9.60
   5  -7  -4  115.27    9.42
  -5   7   4  123.58   10.34
  -5   7   4  130.59    9.25
  -5   7   4  132.69    9.55
  -5   7   4  124.58    7.56
   4  -7  -4   94.76    8.47
   4  -7  -4   85.41    7.35
   4  -7  -4   81.42    6.56
  -4   7   4   87.22    7.15
  -4   7   4   90.86    8.39
  -4   7   4   77.34    7.89
  -4   7   4   81.38    6.87
   3  -7  -4    3.72    2.02
   3  -7  -4   -1.87    2.85
  -3   7   4    1.63    2.36
  -3   7   4    9.06    3.50
   2  -7  -4    0.10    2.97
   2  -7  -4   -2.60    2.76
   2  -7  -4   -1.62    1.03
   2  -7  -4   -3.25    2.77
  -2   7   4    4.58    3.02
  -2   7   4   -0.94    2.20
  -2   7   4   -3.01    4.04
   1  -7  -4  298.89   12.55
   1  -7  -4  261.23   14.19
   1  -7  -4  274.02   16.08
   1  -7  -4  300.86   14.26
   1  -7  -4  303.49   17.32
  -1   7   4  304.34   17.19
  -1   7   4  300.23   15.30
   0  -7  -4  121.59    6.35
   0  -7  -4  123.27   11.48
   0  -7  -4  127.47    9.04
   0  -7  -4  127.85   10.45
   0   7   4  136.03   10.12
   0   7   4  134.22    9.39
  -1  -7  -4  463.17   25.91
  -1  -7  -4  454.01   26.41
  -1  -7  -4  473.87   22.70
   1   7   4  470.61   22.21
   1   7   4  473.94   22.23
  -2  -7  -4  108.57   12.01
  -2  -7  -4  110.18    7.61
  -2  -7  -4  107.29   10.87
   2   7   4  102.19    6.65
   2   7   4  105.53    7.37
  -3  -7  -4  214.16   16.93
  -3  -7  -4  201.39   18.93
   3   7   4  207.93   11.32
  -4  -7  -4   10.85    9.22
  -4  -7  -4   17.56    2.84
  -4  -7  -4    3.06    7.36
   4   7   4   19.27    5.78
   4   7   4   15.35    2.34
   4   7   4   11.24    3.30
  -5  -7  -4   15.55   12.73
  -5  -7  -4   44.88   12.48
  -6  -7  -4    5.26   11.79
  -7  -7  -4  -23.80   13.88
  -7  -7  -4  -10.56   20.05
  11  -8  -4   -5.36    9.37
  11  -8  -4    4.64   10.92
  10  -8  -4   59.89   15.70
  10  -8  -4   39.74    9.78
 -10   8   4   59.50   12.24
 -10   8   4   40.22    7.61
 -10   8   4   42.68   12.50
 -10   8   4   38.51    9.44
   9  -8  -4    2.13    7.21
   9  -8  -4   19.88    7.75
  -9   8   4    4.37    4.85
  -9   8   4   24.40   11.65
  -9   8   4   11.58    7.64
   8  -8  -4   85.20   10.92
   8  -8  -4   75.02    9.97
   8  -8  -4   57.45    9.14
  -8   8   4   77.53    9.03
  -8   8   4   76.24    8.34
  -8   8   4   67.50    8.07
  -8   8   4   62.69   10.12
   7  -8  -4    8.77    4.88
   7  -8  -4   11.78    5.40
   7  -8  -4   -2.31    4.80
  -7   8   4    9.92    5.50
  -7   8   4    3.28    3.58
  -7   8   4    8.16    3.79
   6  -8  -4  106.27    9.57
   6  -8  -4  117.67    9.59
   6  -8  -4  137.59   12.13
   6  -8  -4  109.14   10.47
  -6   8   4  130.15    8.99
  -6   8   4  116.28   11.18
  -6   8   4  111.07    9.28
   5  -8  -4  345.27   18.35
   5  -8  -4  372.86   20.64
   5  -8  -4  343.81   19.34
  -5   8   4  357.01   16.25
  -5   8   4  340.83   18.63
  -5   8   4  333.36   18.26
  -5   8   4  315.02   19.97
   4  -8  -4   11.75    4.18
   4  -8  -4    9.02    3.16
  -4   8   4   15.69    3.90
  -4   8   4   11.36    4.48
  -4   8   4   13.10    3.44
   3  -8  -4   40.22    6.13
   3  -8  -4   39.78    6.49
   3  -8  -4   30.12    4.85
  -3   8   4   32.55    5.30
  -3   8   4   46.18    6.79
   2  -8  -4  416.56   22.32
   2  -8  -4  422.58   22.43
   2  -8  -4  385.42   19.59
  -2   8   4  385.59   22.55
   1  -8  -4   57.33    7.06
   1  -8  -4   63.74    8.22
   1  -8  -4   54.74    4.73
   1  -8  -4   46.54    5.01
  -1   8   4   58.52    7.93
  -1   8   4   62.90    6.85
  -1   8   4   55.87    8.33
   0  -8  -4  177.03   11.67
   0  -8  -4  183.74   14.26
   0  -8  -4  163.31   13.24
   0   8   4  183.32   11.45
   0   8   4  182.74   11.09
   0   8   4  191.49   13.19
  -1  -8  -4    7.23    5.31
  -1  -8  -4   10.79    4.08
   1   8   4   10.20    3.54
   1   8   4    7.30    3.16
  -2  -8  -4  146.80   15.51
  -2  -8  -4  154.99   14.80
   2   8   4  155.58    9.35
   2   8   4  137.64   11.99
  -3  -8  -4   14.68    8.59
  -3  -8  -4   -1.20    6.43
   3   8   4    6.84    4.67
  -4  -8  -4   22.66    9.73
  -4  -8  -4   33.40   11.32
   4   8   4   25.03    6.94
  -5  -8  -4   11.18   12.56
   5   8   4   -1.03    6.32
  -6  -8  -4   32.60   15.09
 -11   9   4   -3.20    7.19
 -11   9   4    1.07   15.72
 -11   9   4   18.77   17.36
 -10   9   4   13.74    6.71
 -10   9   4   14.02    8.66
 -10   9   4   10.53    8.21
   9  -9  -4  115.61   13.85
   9  -9  -4  131.98   14.55
  -9   9   4  117.24    8.99
  -9   9   4  125.53   19.76
   8  -9  -4    6.80    6.44
  -8   9   4    8.13    7.17
  -8   9   4   10.54    5.18
   7  -9  -4  126.90   11.27
   7  -9  -4  125.32   12.42
   7  -9  -4  129.50   12.00
  -7   9   4   90.43   11.79
  -7   9   4  120.03    9.27
  -7   9   4  132.48   10.88
   6  -9  -4  179.44   14.76
   6  -9  -4  189.24   13.23
   6  -9  -4  227.60   15.01
  -6   9   4  192.40   16.16
  -6   9   4  198.80   12.68
  -6   9   4  193.14   13.29
   5  -9  -4   53.31    6.75
   5  -9  -4   52.13    8.30
   5  -9  -4   52.73   11.14
  -5   9   4   52.90    6.97
  -5   9   4   60.60    7.63
  -5   9   4   39.35   11.42
   4  -9  -4   89.01    9.24
   4  -9  -4   96.99    7.79
   4  -9  -4  104.88    8.91
  -4   9   4   93.30    9.49
  -4   9   4   92.81    8.76
  -4   9   4  102.91    8.86
   3  -9  -4   70.65    7.19
   3  -9  -4   75.05    8.25
   3  -9  -4   62.47    4.70
   3  -9  -4   57.28    8.35
   3  -9  -4   82.04    9.75
  -3   9   4   68.99    7.82
  -3   9   4   79.88    9.89
   2  -9  -4   15.80    2.12
   2  -9  -4   11.90    5.26
   2  -9  -4   19.83    6.28
   2  -9  -4   20.33    6.06
   2  -9  -4   13.57    3.62
  -2   9   4   14.25    4.02
  -2   9   4    8.48    4.82
   1  -9  -4   47.51    8.54
   1  -9  -4   35.50    4.54
   1  -9  -4   42.33    6.44
   1  -9  -4   35.77    6.11
  -1   9   4   38.12    6.35
   0  -9  -4   24.98    3.36
   0  -9  -4   26.63    5.51
   0  -9  -4   20.73    6.25
   0   9   4   12.76    5.87
   0   9   4   31.55    6.86
  -1  -9  -4   84.54    8.81
  -1  -9  -4  105.94   13.76
  -1  -9  -4   99.03   12.60
   1   9   4  100.43    8.12
  -2  -9  -4   10.25    6.89
  -2  -9  -4    3.80    8.43
   2   9   4   -1.75    3.76
  -3  -9  -4   36.52   12.44
  -3  -9  -4    6.88    8.46
   3   9   4   23.32    7.56
   3   9   4   21.94    3.22
  -4  -9  -4   50.20   14.29
   4   9   4   76.41   10.43
  -5  -9  -4   24.90   13.18
   5   9   4   25.44   13.88
  -6  -9  -4   -4.12   19.26
 -10  10   4   36.97   12.20
   9 -10  -4    8.33    7.72
  -9  10   4    5.20    6.96
  -9  10   4   17.99    7.19
  -9  10   4    1.80    9.08
   8 -10  -4   26.33    7.83
   8 -10  -4   28.82    7.71
  -8  10   4   21.50    5.98
  -8  10   4   25.26    8.80
  -8  10   4   27.86    7.16
   7 -10  -4   19.75    6.32
   7 -10  -4    9.32    5.89
   7 -10  -4    8.78    6.16
  -7  10   4   11.05    7.58
  -7  10   4   13.57    5.19
  -7  10   4   11.10    5.58
   6 -10  -4  139.12   13.29
   6 -10  -4  106.73   12.07
   6 -10  -4  102.25    9.75
  -6  10   4  107.99   10.46
  -6  10   4  133.62   10.75
   5 -10  -4    9.55    4.05
   5 -10  -4   -2.58    4.82
   5 -10  -4    4.63    6.48
  -5  10   4    3.08    4.61
  -5  10   4    1.70    5.12
   4 -10  -4   41.65    7.48
   4 -10  -4   48.00    8.17
  -4  10   4   35.82    6.56
  -4  10   4   27.39    9.83
   3 -10  -4  113.08    9.13
   3 -10  -4  100.13    5.71
   3 -10  -4  124.09   11.26
   3 -10  -4   89.94   11.24
  -3  10   4  103.46   10.89
  -3  10   4  103.75   11.39
   2 -10  -4  132.08   10.94
   2 -10  -4  112.01   11.11
   2 -10  -4  110.17    8.55
  -2  10   4  123.66   11.54
  -2  10   4  114.29   10.74
   1 -10  -4    8.23    3.60
   1 -10  -4   11.02    6.39
   1 -10  -4   10.90    5.67
   0 -10  -4    9.95    7.14
   0 -10  -4    3.47    5.44
   0 -10  -4    1.49    5.59
   0  10   4    3.04    5.00
   0  10   4   14.13    4.58
  -1 -10  -4   24.56    9.19
  -1 -10  -4   25.81    8.95
   1  10   4   23.57    5.19
  -2 -10  -4   13.91    8.68
  -2 -10  -4    6.48   10.03
   2  10   4    3.08    5.73
   3  10   4   30.51    6.24
   3  10   4   23.94    9.29
  -4 -10  -4   22.17   20.77
   4  10   4   17.16    8.56
  -5 -10  -4   23.60   19.64
 -10  11   4   27.81   13.06
 -10  11   4   48.39   13.75
   9 -11  -4   18.77    9.58
  -9  11   4   29.32   11.00
   8 -11  -4    8.59    6.91
   7 -11  -4  152.53   14.91
   7 -11  -4  122.53   12.00
  -7  11   4  161.65   15.55
  -7  11   4  141.35   13.59
   6 -11  -4   -2.92    4.71
   6 -11  -4    6.68    7.26
   6 -11  -4    6.89    6.46
  -6  11   4    4.84    4.98
  -6  11   4    2.89    6.29
  -6  11   4   -8.36    5.44
   5 -11  -4  121.80   11.30
   5 -11  -4   97.92    9.52
   5 -11  -4  112.55   13.23
  -5  11   4  134.06   11.61
   4 -11  -4   12.17    5.18
   4 -11  -4   20.39    6.80
  -4  11   4   20.63    7.38
  -4  11   4   15.81    6.60
  -4  11   4   17.57    5.73
   3 -11  -4   94.28   12.63
   3 -11  -4   97.00   12.81
   3 -11  -4   86.10    9.15
   3 -11  -4  102.89   12.03
  -3  11   4   79.93   10.87
   2 -11  -4    4.65    3.65
   2 -11  -4    6.66    6.80
   2 -11  -4   -8.72    5.91
  -2  11   4    7.58    5.90
  -2  11   4   -2.33    5.17
  -2  11   4    3.92    5.34
   1 -11  -4   -2.75    6.62
   1 -11  -4    6.46    6.77
   1 -11  -4    1.18    6.53
  -1  11   4   -0.14    4.85
   0 -11  -4   32.36   10.51
   0 -11  -4   49.33   11.15
   0  11   4   32.96    7.04
   0  11   4   40.89    9.32
  -1 -11  -4    4.56    9.19
  -1 -11  -4   15.59   11.17
   1  11   4   -2.45    4.51
  -2 -11  -4   -7.97    9.53
  -3 -11  -4   22.25   16.15
   3  11   4   17.62    9.48
   9 -12  -4   -3.32    9.64
  -9  12   4   18.95   12.18
   8 -12  -4   12.91    7.99
   8 -12  -4    8.41   10.11
  -8  12   4   21.76   10.53
   7 -12  -4    3.84    9.04
   7 -12  -4   -7.55    6.83
  -7  12   4    0.42   10.98
  -7  12   4    7.02    9.46
  -7  12   4   -2.12    6.88
   6 -12  -4   36.42    8.16
  -6  12   4   30.93    8.11
  -6  12   4   31.21    7.71
   5 -12  -4   -0.15    7.04
  -5  12   4   -2.84    6.79
   4 -12  -4  174.29   13.68
   4 -12  -4  174.04   16.59
  -4  12   4  200.17   16.57
  -4  12   4  172.47   15.49
   3 -12  -4    9.27    5.09
   3 -12  -4    3.20    7.31
  -3  12   4    2.01    6.10
  -3  12   4   -1.47    6.03
   2 -12  -4   36.48    5.66
   2 -12  -4   25.03   10.42
   2 -12  -4   43.39    9.44
   2 -12  -4   39.06    9.59
  -2  12   4   36.06    8.30
   1 -12  -4    4.53    9.12
   1 -12  -4   -5.23    9.90
  -1  12   4   10.71    6.86
   0  12   4    9.76    6.24
   0  12   4   15.49    7.83
  -1 -12  -4   21.40   13.09
  -1 -12  -4   -9.33   12.35
  -2 -12  -4   10.63   15.84
   7 -13  -4  -18.40   10.27
  -7  13   4    0.36    8.52
   6 -13  -4   12.48    9.27
  -6  13   4    3.25    8.66
   5 -13  -4   41.20   11.28
   5 -13  -4   55.63   11.01
  -5  13   4   39.33   10.09
   4 -13  -4   -0.96    9.24
   4 -13  -4  -13.27    7.80
  -4  13   4    3.14    8.41
   3 -13  -4   17.82   11.04
   3 -13  -4   33.30   10.95
   3 -13  -4   32.79   11.41
  -3  13   4   25.76    8.69
  -3  13   4   19.31    8.74
  -3  13   4   20.89    8.38
   2 -13  -4    8.58   10.25
   2 -13  -4    0.74   10.61
  -2  13   4   -0.80    7.26
  -2  13   4   -2.95    8.26
   1 -13  -4   19.50   12.07
  -1  13   4   13.80    8.09
   3 -14  -4   -1.65   11.48
  -1 -14   5   48.15   16.39
   0  14  -5   13.04   10.40
   0 -14   5   16.68   11.70
  -1  14  -5   41.89   10.60
   1 -14   5   46.35   11.59
   1 -14   5   46.49   11.58
  -2  14  -5   30.64    9.68
   2 -14   5   17.45    9.25
   2 -14   5    6.69   10.61
   3 -14   5   45.12   13.16
   3 -14   5   65.48   14.98
   3 -14   5   59.13   11.66
   4 -14   5   17.56   10.84
   4 -14   5    6.07   12.36
   5 -14   5   22.15   11.70
   2  13  -5    0.97    8.48
   1  13  -5   29.03    9.49
  -1 -13   5   29.79   12.53
  -1 -13   5   19.99   11.00
   0  13  -5   25.13   10.94
   0  13  -5   -1.08    8.62
   0 -13   5    0.89    8.18
   0 -13   5   17.35    6.30
   0 -13   5   18.24    8.90
   0 -13   5   18.91   10.55
  -1  13  -5    6.54    5.96
   1 -13   5    4.20    7.63
   1 -13   5   -1.03    9.78
  -2  13  -5   31.76    6.34
  -2  13  -5   42.23    8.72
   2 -13   5   48.29    9.19
   2 -13   5   52.56    9.47
   2 -13   5   29.34   10.78
  -3  13  -5   78.39    8.75
   3 -13   5   55.92   10.30
  -4  13  -5   71.49    9.26
   4 -13   5   64.53   12.36
  -5  13  -5    1.41    6.75
   5 -13   5    5.36    7.45
   5 -13   5   -3.31    9.44
  -6  13  -5   26.12   11.53
   6 -13   5   13.86   10.37
   6 -13   5   18.02   10.16
   6 -13   5   20.88   10.31
  -7  13  -5  -16.89   12.31
  -7  13  -5   10.29   11.84
   7 -13   5   -1.33    9.37
  -8  13  -5   33.68   15.45
  -3 -12   5    6.63   10.45
   2  12  -5   17.24    7.53
  -2 -12   5   11.85   11.10
   1  12  -5   12.13    8.36
  -1 -12   5   33.87    9.68
   0  12  -5   43.45    7.78
   0  12  -5   54.40   10.12
   0 -12   5   30.42    9.78
   0 -12   5   42.78    7.02
   0 -12   5   44.46   10.03
   0 -12   5   58.50    9.55
   1 -12   5   61.63   10.61
   1 -12   5   55.03    8.95
   1 -12   5   50.93    9.72
   1 -12   5   50.24    8.72
  -2  12  -5   74.31   11.68
   2 -12   5   97.33   13.20
   2 -12   5   60.67    9.51
  -3  12  -5   34.44    8.30
   3 -12   5   34.40    8.50
   3 -12   5   38.76    8.19
   3 -12   5   36.90    9.31
   4 -12   5   -6.27    5.74
   4 -12   5    2.95    6.69
   4 -12   5    5.15    7.34
   4 -12   5    7.13    7.92
  -5  12  -5  147.19   17.20
   5 -12   5  134.62   14.25
   5 -12   5  139.30   13.04
   5 -12   5  145.22   17.04
   5 -12   5  135.40   15.54
  -6  12  -5   55.51   13.10
   6 -12   5   37.33    8.70
   6 -12   5   45.93   11.27
   6 -12   5   41.94    9.34
  -7  12  -5   47.19    9.34
  -7  12  -5   62.32   14.20
   7 -12   5   52.05   10.78
   7 -12   5   57.27   11.24
   8 -12   5   -4.02   10.13
  -9  12  -5   -2.70   13.48
   9 -12   5   -1.69   13.58
  -5 -11   5   25.35   11.21
   4  11  -5   19.95    6.59
   3  11  -5   -1.26    5.70
  -3 -11   5   -1.00    9.96
  -3 -11   5    8.53    8.70
   2  11  -5   43.73    8.02
  -2 -11   5   43.16    9.71
   1  11  -5    3.01    8.43
  -1 -11   5   -1.69    6.54
  -1 -11   5   14.61    7.32
  -1 -11   5   11.10    6.64
   0  11  -5    0.62    5.34
   0 -11   5    1.11    5.37
   0 -11   5   11.13    6.85
   0 -11   5    6.77    4.89
   0 -11   5    1.34    4.95
  -1  11  -5  125.68   10.72
   1 -11   5  133.30   12.86
   1 -11   5  130.59   13.55
   1 -11   5  128.05    7.06
   1 -11   5  155.12   11.58
   1 -11   5  116.97    7.77
   1 -11   5  124.46   11.32
  -2  11  -5   19.95    6.42
   2 -11   5   23.56    6.19
   2 -11   5   13.45    4.32
   2 -11   5   22.35    7.03
   2 -11   5   18.61    4.70
   2 -11   5   12.05    7.11
  -3  11  -5   32.11    6.65
  -3  11  -5   43.95    6.25
   3 -11   5   33.64    7.32
   3 -11   5   40.32    8.49
   3 -11   5   43.23    9.04
  -4  11  -5  120.46   11.11
  -4  11  -5  114.90   10.80
  -4  11  -5  100.80   13.66
   4 -11   5  119.68   14.40
  -5  11  -5   49.31    7.80
  -5  11  -5   69.21   12.55
   5 -11   5   33.80    8.72
   5 -11   5   42.36    8.32
   5 -11   5   44.89   11.28
  -6  11  -5   83.69   14.42
  -6  11  -5   68.30    9.27
   6 -11   5   82.98   11.78
   6 -11   5   84.22   14.06
  -7  11  -5    9.84   10.20
  -7  11  -5   -1.08    6.54
   7 -11   5    8.82    7.26
   7 -11   5    1.78    7.52
  -8  11  -5   15.14   13.47
  -8  11  -5   37.66   14.46
   8 -11   5   20.48    9.47
   8 -11   5   40.18   10.69
   8 -11   5   24.93   10.51
  -9  11  -5    4.45   13.22
   5  10  -5   16.35    5.29
  -5 -10   5    8.53    8.76
  -4 -10   5   38.82    9.83
   3  10  -5  147.34   11.98
   2  10  -5   23.88    6.13
   2  10  -5   17.22    5.31
  -2 -10   5   19.32    8.89
  -2 -10   5   16.40    6.40
   1  10  -5    5.99    5.06
   1  10  -5   -0.81    4.64
  -1 -10   5    4.01    3.72
  -1 -10   5    0.68    2.56
  -1 -10   5   -6.84    5.00
  -1 -10   5    1.33    4.83
   0  10  -5   -4.21    4.79
   0 -10   5    2.91    2.12
   0 -10   5    2.55    5.50
   0 -10   5    3.91    5.02
   0 -10   5    0.98    3.91
  -1  10  -5    9.47    7.01
   1 -10   5    9.43    3.60
   1 -10   5   15.82    5.70
   1 -10   5    8.54    5.43
   1 -10   5   18.51    5.11
   1 -10   5   12.25    2.59
  -2  10  -5  243.26   28.44
  -2  10  -5  202.83   13.12
   2 -10   5  187.33   11.84
   2 -10   5  195.16   10.05
   2 -10   5  197.01   14.93
   2 -10   5  195.89   14.10
   3 -10   5    0.55    5.95
   3 -10   5    9.83    5.46
  -4  10  -5  114.55   15.82
  -4  10  -5  120.17    9.81
   4 -10   5  106.91   10.70
   4 -10   5   94.27   11.91
  -5  10  -5   31.10    6.36
  -5  10  -5   37.02    8.50
   5 -10   5   29.20    7.30
   5 -10   5   44.61    9.28
   5 -10   5   47.43    7.92
  -6  10  -5   44.61    9.57
  -6  10  -5   23.92    6.76
   6 -10   5   33.93    8.09
   6 -10   5   30.68    8.01
   6 -10   5   20.49    7.86
  -7  10  -5   36.80   10.80
  -7  10  -5   44.72    8.03
   7 -10   5   47.73    9.61
  -8  10  -5    2.98    6.23
   8 -10   5   14.48    9.29
  -9  10  -5   47.02    8.72
  -9  10  -5   35.15    8.33
   9 -10   5   33.51   11.53
 -10  10  -5    9.33    8.28
 -10  10  -5   -1.48   14.00
  -7  -9   5   33.83   15.27
  -6  -9   5   29.66    8.22
  -6  -9   5   37.83   10.76
   5   9  -5   89.66    7.69
   4   9  -5   96.18    7.95
  -4  -9   5  107.77   10.07
  -4  -9   5  103.40   12.34
   3   9  -5   77.74    8.22
   3   9  -5   65.55    7.90
  -3  -9   5   74.72   10.49
  -3  -9   5   62.19    9.09
  -3  -9   5   52.34    8.06
  -3  -9   5   71.99    9.32
   2   9  -5  118.54    9.08
  -2  -9   5  137.60   11.51
  -2  -9   5  126.72    8.38
  -2  -9   5  118.43    6.17
  -2  -9   5  106.04   10.32
   1   9  -5  166.01   11.91
   1   9  -5  191.19   11.05
   1   9  -5  194.95   13.20
  -1  -9   5  179.78   12.92
  -1  -9   5  164.19   10.47
  -1  -9   5  164.34    8.81
  -1  -9   5  169.43   12.98
  -1  -9   5  148.45    8.43
   0   9  -5  150.18    9.85
   0   9  -5  116.60   12.47
   0   9  -5  124.62    9.82
   0  -9   5  142.97   10.14
   0  -9   5  145.20   10.32
   0  -9   5  165.21   12.34
   0  -9   5  126.97    7.20
  -1   9  -5   21.74    6.08
   1  -9   5   42.26    7.27
   1  -9   5   37.65    3.50
   1  -9   5   41.72    6.96
   1  -9   5   45.62    6.71
  -2   9  -5  494.40   26.78
  -2   9  -5  480.23   24.21
   2  -9   5  473.31   21.37
   2  -9   5  454.99   24.93
   2  -9   5  455.16   25.77
   2  -9   5  515.73   26.35
  -3   9  -5  216.85   15.71
  -3   9  -5  209.89   12.35
  -3   9  -5  206.20   13.19
   3  -9   5  210.44   14.53
  -4   9  -5  143.05   12.94
  -4   9  -5  123.55    9.52
   4  -9   5  110.34   10.29
   4  -9   5  105.84    9.73
   4  -9   5  120.24   11.35
  -5   9  -5  124.42   11.24
  -5   9  -5  152.64   13.90
   5  -9   5  130.19   11.26
   5  -9   5  129.87   11.94
   5  -9   5  123.40   12.80
  -6   9  -5   63.59   10.16
  -6   9  -5   52.24    8.03
  -6   9  -5   42.89    7.07
   6  -9   5   39.27    8.24
   6  -9   5   30.19    8.04
   6  -9   5   50.43    7.68
  -7   9  -5   12.48    4.98
  -7   9  -5   14.09    8.33
  -7   9  -5   11.74    6.46
   7  -9   5   11.08    6.91
   7  -9   5    7.50    6.29
   7  -9   5   17.54    6.58
  -8   9  -5   53.75    8.28
  -8   9  -5   52.79    9.53
  -8   9  -5   40.23   11.35
  -8   9  -5   60.02    7.81
   8  -9   5   72.50   11.57
  -9   9  -5   11.36    6.29
  -9   9  -5   15.34    8.02
  -9   9  -5    5.66   10.70
   9  -9   5   15.42    9.89
   9  -9   5    5.18    9.90
 -10   9  -5   26.47   10.91
 -10   9  -5   13.98   12.66
 -10   9  -5   26.87    8.54
  10  -9   5    3.64   10.06
  -8  -8   5   -0.13   13.62
   7   8  -5   12.18    8.24
  -7  -8   5   -5.42   10.12
   6   8  -5  165.57   10.27
  -6  -8   5  120.52   15.15
  -6  -8   5  147.86   13.53
   5   8  -5   28.03    4.31
  -5  -8   5    9.79    5.56
  -5  -8   5   35.14    7.58
  -4  -8   5  104.15   10.23
  -4  -8   5   91.78    9.86
  -4  -8   5   92.17    7.93
  -4  -8   5   99.17    9.24
   3   8  -5  314.43   13.77
   3   8  -5  308.74   15.51
   3   8  -5  332.52   21.94
  -3  -8   5  286.99   14.88
  -3  -8   5  296.54   17.67
   2   8  -5  354.28   18.91
   2   8  -5  343.93   16.82
   2   8  -5  322.16   14.95
  -2  -8   5  330.71   18.41
  -2  -8   5  329.89   14.85
  -2  -8   5  309.36   15.54
  -2  -8   5  361.44   20.26
   1   8  -5  272.49   15.17
   1   8  -5  290.65   15.00
  -1  -8   5  272.22   15.00
  -1  -8   5  271.54   13.31
  -1  -8   5  309.13   15.92
  -1  -8   5  294.40   17.57
   0   8  -5    9.37    3.94
   0   8  -5    0.00    2.51
   0  -8   5    2.88    4.63
   0  -8   5    7.70    3.63
   0  -8   5    4.10    1.79
  -1   8  -5  538.40   26.97
  -1   8  -5  585.75   29.43
   1  -8   5  581.82   31.36
   1  -8   5  590.59   29.38
  -2   8  -5   28.28    4.92
  -3   8  -5   88.25    7.78
  -3   8  -5   98.04   11.18
   3  -8   5   86.03    8.78
  -4   8  -5  337.25   18.08
  -4   8  -5  309.91   16.26
  -4   8  -5  384.75   23.69
   4  -8   5  300.64   18.83
   4  -8   5  323.43   19.48
  -5   8  -5   -4.25    4.34
  -5   8  -5   -0.43    3.51
   5  -8   5    2.58    4.70
   5  -8   5   -4.25    4.21
   5  -8   5    5.97    4.57
  -6   8  -5   18.23    5.97
  -6   8  -5   32.90    8.43
  -6   8  -5   20.02    4.78
   6  -8   5   26.29    6.07
   6  -8   5   24.80    6.72
  -7   8  -5   32.34    6.18
  -7   8  -5   58.90   10.95
   7  -8   5   25.91    7.11
  -8   8  -5   60.28    8.52
  -8   8  -5   81.27   12.64
  -8   8  -5   68.65    8.07
   8  -8   5   62.37   10.86
   8  -8   5   53.31   10.31
  -9   8  -5   60.02   13.10
  -9   8  -5   51.16    7.67
  -9   8  -5   61.15   11.66
   9  -8   5   46.43    9.90
 -10   8  -5   13.60   10.85
 -10   8  -5    7.47   12.42
  10  -8   5    8.10   11.70
  10  -8   5   19.80    9.13
  -8  -7   5   -7.96   11.99
   7   7  -5   36.90    5.63
  -7  -7   5   35.72   10.28
   6   7  -5    7.86    2.72
  -6  -7   5    5.27    5.44
  -6  -7   5   -1.70    6.94
  -6  -7   5    2.21    6.22
   5   7  -5  114.28    6.98
  -5  -7   5  101.88   12.46
  -5  -7   5  109.96   11.21
  -5  -7   5   98.84    9.83
  -4  -7   5   16.75    4.81
  -4  -7   5   29.67    5.86
  -4  -7   5   26.03    5.12
   3   7  -5  522.14   23.81
   3   7  -5  567.74   25.85
  -3  -7   5  486.31   23.92
  -3  -7   5  512.97   26.38
  -3  -7   5  533.96   25.57
   2   7  -5   -0.40    2.89
   2   7  -5    6.84    3.83
  -2  -7   5    2.68    2.27
  -2  -7   5   -0.49    3.08
  -2  -7   5   -3.48    3.22
  -2  -7   5    1.06    3.02
  -2  -7   5   -0.06    2.25
  -2  -7   5    1.77    2.46
   1   7  -5   86.08    6.11
   1   7  -5   82.28    7.72
   1   7  -5   82.43    6.49
  -1  -7   5   80.04    7.67
  -1  -7   5   92.16    7.23
  -1  -7   5   99.74    6.87
  -1  -7   5   71.81    6.45
  -1  -7   5   80.81    5.23
   0   7  -5  393.70   18.81
   0   7  -5  371.06   19.87
   0   7  -5  406.67   20.58
   0  -7   5  370.27   17.26
   0  -7   5  363.96   19.84
   0  -7   5  367.57   16.84
  -1   7  -5  340.17   17.92
  -1   7  -5  358.15   17.57
  -1   7  -5  305.67   17.21
  -1   7  -5  363.27   19.62
   1  -7   5  357.37   15.74
   1  -7   5  364.11   19.28
  -2   7  -5  265.38   14.30
   2  -7   5  261.42   12.67
  -3   7  -5   24.93    4.12
   3  -7   5   16.58    4.32
   4  -7   5   79.97    7.97
  -5   7  -5   37.06    6.35
  -5   7  -5   58.09    8.63
  -5   7  -5   43.55    6.04
   5  -7   5   43.39    7.46
   5  -7   5   41.67    7.01
  -6   7  -5    4.92    3.56
  -6   7  -5    9.85    4.39
  -6   7  -5    4.13    4.93
   6  -7   5   10.80    4.88
   6  -7   5    3.28    4.62
  -7   7  -5  163.53   12.80
  -7   7  -5  130.72    9.06
  -7   7  -5  122.08   12.83
  -7   7  -5  135.44    9.94
   7  -7   5  117.04   13.92
   7  -7   5  115.40   11.89
   7  -7   5  111.95   11.76
  -8   7  -5   20.05    5.17
  -8   7  -5   20.54    8.21
  -8   7  -5   35.59    8.12
   8  -7   5   24.98    7.45
  -9   7  -5   47.72    9.99
   9  -7   5   45.21    8.89
 -10   7  -5   22.77    9.15
   9   6  -5    7.37    6.68
   8   6  -5   -0.67    5.27
  -8  -6   5  -11.80   10.22
   7   6  -5   30.96    3.78
   7   6  -5   29.23    5.63
  -7  -6   5   36.88    9.12
   6   6  -5   22.21    3.20
  -6  -6   5   19.74    6.22
  -6  -6   5   19.61    5.86
   5   6  -5  160.96    8.43
   5   6  -5  145.36    9.13
  -5  -6   5  176.91   12.15
  -5  -6   5  152.43   12.61
  -5  -6   5  152.21   13.97
[truncated: 696,261 more chars]
